# Supplementary material for: Genome-wide association study of body fat distribution identifies adiposity loci and sex-specific genetic effects
Source: Nat Commun. 2019 Jan 21;10:339. doi: 10.1038/s41467-018-08000-4 (PMC6341104; doi:10.1038/s41467-018-08000-4)
Supplement: Supplementary file 4 — Supplementary Data 1 [file 41467_2018_8000_MOESM4_ESM.xlsx]

## Sheet: Supplementary Data 1
Supplementary Data 1. Independent signals* for association with body fat ratios.																Associated Trait(s)							Discovery
																Discovery				Discovery_cohort_QC			AFR_combined				AFR_females				AFR_males				LFR_combined				LFR_females				LFR_males				TFR_combined
CHR	Locus_range	size (kb)	RSID	BP	Locus name	overlapping GC-snps	GC_overlap_anthr_traits	Novel	Genes within locus	eQTL Gene(s)	Missense SNP	Missense SNP R2	Missense gene	SIFT	Polyphen-2	AFR	LFR	TFR	Replicated	MAF	Imputation_quality	HWE_P	A1	N	BETA	p_corr	A1	N	BETA	p_corr	A1	N	BETA	p_corr	A1	N	BETA	p_corr	A1	N	BETA	p_corr	A1	N	BETA	p_corr	A1	N	BETA
1	10273179..10370712	97.534	rs4846204	10308958	KIF1B (b)	rs1739634	WCadjBMI+smoking, WCadjBMI (interaction w. smoking)	0	KIF1B									c	1	0.1269	1	0.1643	T	113979	-0.008267	0.193821	T	60174	-0.01071	0.21982	T	53805	-0.007142	0.440535	T	114017	-0.03187	5.41194e-07	T	60196	-0.03489	6.60043e-05	T	53821	-0.02755	0.0029361	T	113962	0.03529
1	17306029..17331676	25.648	rs55750792	17306870	MFAP2 (a)	rs2284746,rs9435732,rs6657613,rs3738814	Height, WCadjBMI (interaction w. physical activity), WCadjBMI+smoking, WCadjBMI, WCadjBMI (interaction w. smoking), HCadjBMI, WCadjBMI (interaction w. physical activity)	0	ATP13A2,MFAP2	MFAP2, ATP13A2, MST1P2, MST1L	rs3170740	0.91108	ATP13A2	0.44-0.32	0-0			cf	1	0.477	0.99563	0.5352	G	113056	0.007458	0.0788743	G	59654	0.01589	0.00647693	G	53402	-0.001616	0.793205	G	113093	0.02021	1.90432e-06	G	59675	0.02673	4.76201e-06	G	53418	0.01266	0.0400144	G	113040	-0.02288
1	75145662..75145662	0.001	rs146740725	75145662	ERICH3 (b)			0								f			0	0.01979	0.84761	0.04294	T	108232	-0.07097	5.80468e-06	T	57134	-0.1189	3.55553e-08	T	51098	-0.01682	0.458717	T	108267	0.003728	0.811752	T	57155	0.01294	0.54968	T	51112	-0.006988	0.757976	T	108215	0.02125
1	113060432..113243048	182.617	rs2273368	113063771	WNT2B (a)	rs37966,rs1212956	WCadjBMI, Height	0	CAPZA1,MOV10,ST7L,WNT2B	WNT2B, MOV1							f	f	1	0.1941	0.98677	0.1731	T	112063	0.00889	0.0980912	T	59141	0.008533	0.249045	T	52922	0.009968	0.201058	T	112100	0.01966	0.000254954	T	59162	0.03967	8.69651e-08	T	52938	-0.002427	0.75564	T	112046	-0.02268
1	149892872..149995505	102.634	rs11205303	149906413	SF3B4 (a)	rs1125277,rs3767627	Height, WCadjBMI+smoking, WCadjBMI, WCadjBMI (interaction w. smoking)	0	MTMR11,OTUD7B,SF3B4		rs11205303	Lead SNP	MTMR11	0.32-0.09	0.023-0.074		cf	cfm	1	0.4094	1	0.8129	C	113979	-0.01464	0.000646221	C	60174	-0.01585	0.00723273	C	53805	-0.01375	0.0275765	C	114017	-0.0435	3.7029e-24	C	60196	-0.05572	3.89284e-21	C	53821	-0.02969	1.97092e-06	C	113962	0.0475
1	150582906..150582906	0.001	rs148193595	150582906	ENSA (b)			0										cf	0	0.01472	0.92676	0.4773	C	112978	-0.02876	0.103228	C	59670	-0.05182	0.0311858	C	53308	-0.001156	0.964426	C	113016	-0.09162	2.09737e-07	C	59692	-0.1198	6.57756e-07	C	53324	-0.06015	0.0203295	C	112961	0.09656
1	155143768..155144300	0.533	rs4971091	155143768	KRTCAP2 (b)			1	KRTCAP2							c			1	0.377	0.99106	0.4886	T	112229	-0.02353	8.23249e-08	T	59256	-0.02975	7.74352e-07	T	52973	-0.01606	0.012022	T	112267	0.005574	0.204572	T	59278	0.003227	0.592782	T	52989	0.007968	0.213188	T	112212	0.003945
1	154848581..156027203	1178.62	rs180921974	155268131	THBS3(d)			1	ADAM15,ARHGEF2,ASH1L,C1orf2,C1orf104,CKS1B,CLK2,DAP3,DCST1,DCST2,DPM3,EFNA1,EFNA3,EFNA4,FDPS,FLAD1,GBA,GON4L,HCN3,KIAA0907,KRTCAP2,LENEP,MAPBPIP,MSTO1,MTX1,MUC1,PBXIP1,PKLR,PMVK,PYGO2,RAG1AP1,RIT1,RUSC1,RXFP4,SCAMP3,SHC1,SSR2,SYT11,THBS3,TRIM46,UBQLN4,YY1AP1,ZBTB7B		rs72704117	0.945891	THBS3	0.01-0.01	0.455-0.455		cm*	c	1	0.02263	0.99056	0.08379	G	113793	0.04308	0.00255316	G	60079	0.05007	0.0106155	G	53714	0.03627	0.0812673	G	113831	0.08684	1.18322e-09	G	60101	0.08242	2.6532e-05	G	53730	0.09236	8.94555e-06	G	113776	-0.1017
1	177793822..177913519	119.698	rs545608	177899121	SEC16B (a)	rs633715,rs516636,rs574367,rs543874	Obesity, BMI, WC, BMI (interaction w. physical activity), BMI (SNPxSNP interaction), Childhood BMI, HC, BMI+smoking, BMI (interaction w. smoking)	0	SEC16B							cf			1	0.2082	0.99738	0.5039	C	113635	0.03846	1.62013e-13	C	60005	0.05401	4.02261e-14	C	53630	0.02056	0.00687615	C	113673	-0.02147	3.86963e-05	C	60027	-0.02851	6.82461e-05	C	53646	-0.01354	0.0752299	C	113618	0.006595
1	184009826..184020945	11.12	rs5779197	184009826	TSEN15, GLT25D2 (a)	rs3814333,rs1926872,rs2274432,rs146934	Height, WCadjBMI, WCadjBMI+smoking, WCadjBMI (interaction w. physical activity), WCadjBMI (interaction w. smoking), WCadjBMI (interaction w. physical activity), HCadjBMI	0	TSEN15		rs1046934	0.987821	TSEN15	0.04-0.05	0.003-0.239		cf*	cf*	1	0.3452	0.98497	0.6886	GAA	111245	-0.003543	0.430906	GAA	58718	-0.003979	0.519428	GAA	52527	-0.003015	0.645176	GAA	111283	-0.02408	8.60172e-08	GAA	58740	-0.03169	2.91217e-07	GAA	52543	-0.01527	0.0197474	GAA	111228	0.02427
1	203517292..203519648	2.357	rs17781552	203519648	ATP2B4(c)			0		ATP2B4							f		0	0.4528	0.95561	0.9901	G	104835	-0.002841	0.521293	G	55325	-0.0001587	0.97922	G	49510	-0.006109	0.342572	G	104870	0.01566	0.000401207	G	55345	0.03328	4.68018e-08	G	49525	-0.003478	0.588745	G	104819	-0.01366
1	215758435..215758435	0.001	rs545295754	215758435	KCTD3 (b)			0	KCTD3							c			0	0.0006645	0.79388	1	G	113727	0.4349	9.75482e-08	G	60033	0.2973	0.00683526	G	53694	0.6013	7.24765e-07	G	113765	-0.1246	0.126683	G	60055	-0.05606	0.610725	G	53710	-0.2045	0.0921986	G	113710	-0.05301
1	218591623..218635079	43.457	rs991967	218615451	TGFB2 (a)	rs189995,rs1482795,rs668425,rs142995	Height, WCadjBMI (interaction w. physical activity), WCadjBMI	0	TGFB2								cf	cf	1	0.2861	0.9976	0.0487	C	113622	-0.001098	0.815059	C	59993	-0.01127	0.0810945	C	53629	0.01006	0.140004	C	113660	-0.02605	2.91768e-08	C	60015	-0.03946	1.065e-09	C	53645	-0.01058	0.121115	C	113605	0.02564
1	219730586..219790872	60.287	rs2820443	219753509	LYPLAL1 (a)	rs1563352,rs11118316,rs765751,rs282464,rs4846565,rs11118346,rs4846567,rs3897379	WHRadjBMI (interaction w. physical activity), WHRadjBMI, VAT/SAT-ratio, WHRadjBMI+smoking, WHRadjBMI (interaction w. smoking), WHR, WHRadjBMI (interaction w. physical activity), WHR, Height, WCadjBMI	0									cf	f	1	0.2993	0.99832	0.4411	C	113719	0.004234	0.358788	C	60040	0.005331	0.399923	C	53679	0.003283	0.625039	C	113757	-0.025	6.01175e-08	C	60062	-0.04156	5.55429e-11	C	53695	-0.006311	0.347788	C	113702	0.0215
1	227804041..227804041	0.001	rs10916174	227804041	ZNF678 (a)	rs6696239,rs667253,rs13941,rs1799445	Height, HCadjBMI	0	ZNF678									f	1	0.1544	0.98828	0.2015	A	112673	0.0272	3.88154e-06	A	59486	0.03779	2.81286e-06	A	53187	0.01536	0.0739393	A	112711	0.01214	0.0393471	A	59508	0.02814	0.000496209	A	53203	-0.006049	0.482179	A	112656	-0.02235
2	408713..466003	57.29	rs62107261	422144	FAM150B (a)			1								cf			1	0.04685	0.99526	0.5317	C	113473	-0.06256	3.084e-10	C	59893	-0.07996	5.168e-09	C	53580	-0.04204	0.003548	C	113512	0.01879	0.05793	C	59916	0.0316	0.02052	C	53596	0.003287	0.8195	C	113454	0.005219
2	600575..657578	57.004	rs6731872	624205	TMEM18 (a)	rs939584,rs2867125,rs671112,rs293492,rs12463617,rs73139123,rs1321737,rs621536,rs6548238,rs675552,rs4854344	BMI, BMI (interaction w. physical activity), Type 2 diabetes, Obesity, Early onset extreme obesity, Childhood BMI, BMI+smoking, BMI (interaction w. smoking), Body fat percentage, WC, HC	0								cf			1	0.168	0.99212	0.2335	T	112969	-0.0466	1.86811e-16	T	59654	-0.05217	1.92156e-11	T	53315	-0.04031	1.00741e-06	T	113007	0.005679	0.315855	T	59676	0.02141	0.00597107	T	53331	-0.01162	0.159018	T	112952	0.01439
2	24952712..25380573	427.862	rs754537	25176277	RBJ, DNAJC27 (a)	rs6545814,rs11676272,rs6752378,rs1182181,rs713586,rs4665736,rs478222,rs13428823,rs2289195	BMI, Childhood BMI, Height-adjusted BMI, HC, BMI (interaction w. physical activity), Obesity, BMI+smoking, BMI (interaction w. smoking), Height, Type 1 diabetes	0	ADCY3,CENPO,EFR3B,LOC391356,NCOA1,RBJ	DNAJC27-AS1						c*f			1	0.4924	0.99595	0.706	T	113014	-0.02106	7.02924e-07	T	59648	-0.03967	9.8964e-12	T	53366	0.0001325	0.982896	T	113052	0.002974	0.483724	T	59670	0.00434	0.457336	T	53382	0.001826	0.767724	T	112997	0.005722
2	37960613..37960613	0.001	rs17511102	37960613	CDC42EP3 (a)	rs17511102	Height	0										c	1	0.09047	1	0.7754	T	113979	-0.02073	0.00489614	T	60174	-0.0367	0.000303106	T	53805	-0.00239	0.82284	T	114017	-0.0339	4.20917e-06	T	60196	-0.03028	0.00291718	T	53821	-0.03754	0.000437289	T	113962	0.0421
2	46965010..46989869	24.86	rs7562173	46976217	SOCS5 (a)	rs1247421	Height	0	SOCS5	PIGF						f			1	0.3848	0.99584	0.3416	C	113333	-0.01426	0.00107284	C	59833	-0.03411	1.3461e-08	C	53500	0.007716	0.222439	C	113370	-0.002286	0.600137	C	59854	-0.005419	0.367521	C	53516	0.001093	0.862846	C	113316	0.009508
2	55989737..56128526	138.79	rs3791679	56096892	EFEMP1 (a)	rs4146922,rs1367226,rs3791675	Height, WCadjBMI (interaction w. physical activity), WCadjBMI	0	EFEMP1	EFEMP1							cf	cf	1	0.2264	1	0.5135	G	113979	0.00579	0.250677	G	60174	0.02027	0.00353568	G	53805	-0.009978	0.172325	G	114017	0.0303	1.86488e-09	G	60196	0.05057	3.59852e-13	G	53821	0.007884	0.280883	G	113962	-0.03091
2	57961602..57961602	0.001	rs13011472	57961602	VRK2 (b)			1								c			1	0.489	0.97612	0.8529	G	109797	-0.0235	4.81267e-08	G	57935	-0.02528	1.84699e-05	G	51862	-0.02139	0.000653305	G	109835	0.006518	0.129917	G	57957	0.002604	0.659752	G	51878	0.011	0.0793822	G	109780	0.002508
2	172405591..172456040	50.45	rs56372408	172416803	CYBRD1(c)			0	CYBRD1	CYBRD1						m			0	0.2452	0.99035	0.8233	G	112544	-0.02178	1.04566e-05	G	59444	-0.002592	0.70211	G	53100	-0.04264	3.22024e-09	G	112580	0.003425	0.48844	G	59465	0.007624	0.261464	G	53115	-0.001607	0.823534	G	112527	0.003452
2	198540352..198729207	188.856	rs148812496	198540352	RFTN (b)			1	BOLL,MARS2,PLCL1,RFTN2							c			1	0.4967	0.81224	0.6467	A	69514	-0.03016	2.40513e-08	A	36754	-0.03058	3.6277e-05	A	32760	-0.02898	0.000240567	A	69537	-0.008832	0.101769	A	36766	9.95e-05	0.989293	A	32771	-0.01941	0.013629	A	69508	0.01923
2	226980559..226980559	0.001	rs34327879	226980559	LOC646736 (b)			0										c	0	0.2834	0.93908	0.1391	CT	102313	0.008471	0.0876922	CT	53958	0.01306	0.0552601	CT	48355	0.003448	0.632709	CT	102348	0.02455	7.32189e-07	CT	53978	0.02539	0.000201053	CT	48370	0.02308	0.00134931	CT	102299	-0.02766
3	14144619..14144634	0.016	rs2607733	14144634	TPRXL(c)			0		TPRXL						c			0	0.4135	0.98992	0.1413	T	111968	-0.02338	6.14647e-08	T	59122	-0.0246	3.45949e-05	T	52846	-0.02173	0.00052837	T	112005	0.003709	0.390339	T	59144	0.003011	0.61288	T	52861	0.004174	0.505517	T	111951	0.004909
3	24032187..24032187	0.001	rs34065125	24032187	NR1D2 (b)			0									c		0	0.437	0.89653	0.6812	CA	89417	0.009316	0.0529098	CA	47259	0.005367	0.416721	CA	42158	0.01307	0.0620024	CA	89447	-0.02671	2.67968e-08	CA	47276	-0.03076	3.12806e-06	CA	42171	-0.02245	0.00134467	CA	89404	0.02256
3	42733468..42733468	0.001	rs123509	42733468	HIGD1A(c)			0	KBTBD5	HIGD1A								c	0	0.2484	1	0.9311	T	113979	0.01784	0.000263969	T	60174	0.007145	0.288468	T	53805	0.02923	3.83651e-05	T	114017	0.02042	2.98515e-05	T	60196	0.02484	0.000229609	T	53821	0.01591	0.0250954	T	113962	-0.02616
3	48939080..49137904	198.825	rs4521268	49137904	WDR6(c)			1	ARIH2,C3orf60,C3orf71,DALRD3,IMPDH2,PH-4,QARS,QRICH1,WDR6	CCDC36, CCDC71, ARIH2, DALRD3, WDR6, P4HTM, KLHDC8B, NCKIPSD, RP11-3B7.1								c	1	0.3325	0.99379	0.6613	G	113047	0.006576	0.14404	G	59695	0.01168	0.0584846	G	53352	0.000531	0.93547	G	113085	0.02283	3.92519e-07	G	59717	0.02782	6.80547e-06	G	53368	0.01747	0.00776438	G	113030	-0.02466
3	50034637..50034637	0.001	rs1986599	50034637	RBM6 (b)	rs7613875	BMI	0	RBM6									c	1	0.1132	0.94158	0.9524	G	109234	0.02024	0.00298387	G	57674	0.03633	0.000104782	G	51560	0.001657	0.867289	G	109272	0.02849	2.94641e-05	G	57696	0.02705	0.00389998	G	51576	0.02969	0.00279693	G	109220	-0.03736
3	50916894..51151074	234.181	rs13069365	51016959	DOCK3 (a)	rs1388462,rs4378999	Height, WCadjBMI+smoking, WCadjBMI (interaction w. smoking)	0	DOCK3	C3orf18, HEMK1, MAPKAPK3, MANF, LINC219						c		f*	1	0.1257	0.99863	0.6307	T	113891	-0.03529	3.08761e-08	T	60134	-0.02982	0.000634574	T	53757	-0.04112	1.00345e-05	T	113929	-0.01147	0.0720373	T	60156	-0.02413	0.00575789	T	53773	0.002535	0.785498	T	113874	0.02403
3	52718183..52718183	0.001	rs565817433	52718183	NEK4(c)	rs12489828,rs259838,rs2276824,rs1383798,rs1113319,rs271323,rs23149,rs22492	WHRadjBMI, WCadjBMI, WHRadjBMI (interaction w. physical activity), WCadjBMI (interaction w. physical activity), WHRadjBMI+smoking, BMI	0	PBRM1	NEK4								c	1	0.4331	0.99652	0.9952	C	113637	0.01303	0.00229089	C	59999	0.02032	0.000540178	C	53638	0.005148	0.40684	C	113675	0.01742	4.57235e-05	C	60021	0.01521	0.00974241	C	53654	0.01966	0.00154218	C	113620	-0.02305
3	61184193..61264379	80.187	rs6809031	61225849	FHIT (a)	rs2365389	BMI, BMI (interaction w. physical activity), BMI+smoking, BMI (interaction w. smoking)	0	FHIT							f			0	0.4104	0.9928	0.5785	C	112450	-0.01925	8.62163e-06	C	59360	-0.0338	1.36179e-08	C	53090	-0.003482	0.579215	C	112487	-0.0001653	0.969538	C	59381	0.0132	0.0268859	C	53106	-0.01462	0.0199573	C	112433	0.007199
3	61298955..61298955	0.001	rs1453750	61298955	FHIT (b)			0									f		0	0.3362	1	0.00689	G	113979	0.00808	0.0718806	G	60174	0.01122	0.0691079	G	53805	0.005477	0.401257	G	114017	-0.01626	0.000293966	G	60196	-0.03411	3.45675e-08	G	53821	0.003072	0.637938	G	113962	0.01295
3	71249069..71249069	0.001	rs190068348	71249069	FOXP1 (b)			0	FOXP1									c	0	0.001367	0.73836	1	G	113399	-0.07235	0.204218	G	59888	-0.1415	0.0805777	G	53511	-0.003142	0.968692	G	113436	-0.2725	1.76012e-06	G	59909	-0.3575	1.04566e-05	G	53527	-0.1862	0.020063	G	113381	0.3052
3	141033481..141338529	305.049	rs9853018	141101961	ZBTB38 (a)	rs6443,rs6763931,rs72416,rs7632381,rs287196,rs1344674,rs1344672,rs1991431,rs1513137	Height, WC, HCadjBMI, HC, WCadjBMI, WCadjBMI (interaction w. physical activity), WCadjBMI+smoking, WCadjBMI (interaction w. smoking)	0	RASA2,ZBTB38	ZBTB38							cf	cf	1	0.446	0.99869	0.4682	T	113691	0.00238	0.576506	T	60030	-0.007726	0.187109	T	53661	0.0138	0.0259442	T	113729	-0.02878	1.42371e-11	T	60052	-0.05182	9.42065e-19	T	53677	-0.002875	0.642688	T	113674	0.02827
4	8599467..8604153	4.687	rs2241069	8602798	CPZ (b)			1	CPZ									f	1	0.4606	0.98943	0.1292	G	111396	-0.01021	0.0170501	G	58827	-0.01376	0.0191799	G	52569	-0.005993	0.33581	G	111433	-0.01572	0.000236861	G	58849	-0.02648	6.67968e-06	G	52584	-0.003914	0.529632	G	111381	0.02063
4	17789325..18032493	243.169	rs79334166	17859466	FAM184B, C4orf30 (a)	rs7678436,rs1313135,rs7692995,rs1689668,rs7684221,rs3536298	Height, WCadjBMI+smoking, WCadjBMI, WCadjBMI (interaction w. smoking)	0	C4orf30,LCORL,NCAPG									f	1	0.129	0.98909	0.02847	G	112943	0.004957	0.432066	G	59606	0.02912	0.000805274	G	53337	-0.02311	0.0115576	G	112980	0.0231	0.00025104	G	59627	0.03965	5.23392e-06	G	53353	0.00528	0.563986	G	112926	-0.02479
4	73443533..73515313	71.781	rs4694504	73496691	ADAMTS3 (a, c)	rs9993613,rs16848284,rs7697556	Height, HCadjBMI, WCadjBMI, WCadjBMI (interaction w. physical activity), WCadjBMI+smoking, WCadjBMI (interaction w. smoking)	0		ADAMTS3							f*	c*f	1	0.4729	0.99292	0.674	G	112509	-0.01506	0.000413429	G	59371	-0.01841	0.00166187	G	53138	-0.0114	0.0665705	G	112547	-0.01822	1.93966e-05	G	59393	-0.02894	7.98326e-07	G	53154	-0.005888	0.343025	G	112492	0.02186
4	82138551..82326680	188.13	rs994014	82165790	PRKG2 (a)	rs71841,rs788867,rs1755675,rs2197271,rs1662837,rs1878528,rs211962	Height, WCadjBMI (interaction w. physical activity), WCadjBMI, WCadjBMI+smoking, WCadjBMI (interaction w. smoking), HCadjBMI	0									f	f	1	0.3076	1	0.6346	C	113979	-0.009205	0.0443274	C	60174	-0.01397	0.0266139	C	53805	-0.004601	0.488875	C	114017	-0.01846	5.55675e-05	C	60196	-0.03818	1.42378e-09	C	53821	0.003697	0.578198	C	113962	0.02062
4	145523071..145605025	81.955	rs7680661	145565116	HHIP (a)	rs6845999,rs768942,rs1812175,rs6854783,rs149282	Height, WCadjBMI (interaction w. physical activity), WCadjBMI, Infant length, WCadjBMI+smoking, HCadjBMI	0	HHIP								cf	cf	1	0.1685	0.99856	0.5715	G	113817	0.007355	0.192465	G	60072	0.01524	0.0494838	G	53745	-0.001095	0.893795	G	113855	0.03259	7.68368e-09	G	60094	0.04704	1.39772e-09	G	53761	0.01606	0.0502932	G	113800	-0.03494
5	55794632..55816081	21.45	rs465983	55812130	MAP3K1 (a)	rs3,rs459193,rs45566	WHRadjBMI+smoking, WHRadjBMI, WHRadjBMI+smoking, Type 2 diabetes, WHRadjBMI (interaction w. smoking), WHR	0										cf	1	0.2351	0.99347	0.1569	G	113323	-0.006825	0.171392	G	59814	-0.02049	0.00284264	G	53509	0.008057	0.265697	G	113361	-0.02621	1.48091e-07	G	59836	-0.03586	1.81595e-07	G	53525	-0.01521	0.0357128	G	113306	0.02891
5	74689249..74934009	244.761	rs34341	74934009	ANKDD1B(c)	rs6881648,rs237111,rs2112347,rs771586	BMI, Obesity, WC, HC, BMI (interaction w. physical activity), BMI+smoking, BMI (interaction w. smoking)	0	COL4A3BP,POLK							cf			1	0.4234	0.99689	0.7586	A	113344	-0.02405	1.99181e-08	A	59816	-0.03562	1.46826e-09	A	53528	-0.01091	0.0798928	A	113382	0.006057	0.157557	A	59838	0.01254	0.0335899	A	53544	-0.001573	0.800626	A	113327	0.002533
5	82810884..82815170	4.287	rs115912456	82815158	VCAN (a)	rs2287926	Lean body mass	0	VCAN		rs61749613	0.996026	VCAN	0.06-0.04	0.511-0.778		c	c	1	0.04085	0.99794	0.8515	G	113969	0.03766	0.000414981	G	60170	0.009645	0.511491	G	53799	0.06902	8.19449e-06	G	114007	0.05747	7.21454e-08	G	60192	0.07203	9.77417e-07	G	53815	0.04166	0.00712617	G	113952	-0.06938
5	88735336..88735336	0.001	rs3087054	88735336	MEF2C (a)	rs689233	WCadjBMI (interaction w. physical activity), WCadjBMI	0									f		0	0.3303	0.94549	0.2202	TTG	102203	-0.005739	0.225459	TTG	53897	0.0009327	0.885962	TTG	48306	-0.01256	0.0685039	TTG	102238	-0.01756	0.000205837	TTG	53918	-0.03521	6.07875e-08	TTG	48320	0.00177	0.79741	TTG	102189	0.01786
5	127263443..127562880	299.438	rs3812049	127418850	SLC12A2 (b)	rs6887276	Height	0	SLC12A2	LINC1184						cm	m		1	0.2563	0.98552	0.2524	C	111377	0.03304	1.3853e-11	C	58762	0.009286	0.16648	C	52615	0.06102	9.23527e-18	C	111415	-0.02251	4.14948e-06	C	58784	0.001281	0.848923	C	52631	-0.04934	4.15251e-12	C	111361	0.01019
5	131894611..131894611	0.001	rs117816182	131894611	RAD50 (b)			0	RAD50							f			0	0.0002111	0.73874	1	C	113904	0.4556	0.00174832	C	60138	1.232	9.59634e-08	C	53766	-0.0583	0.755414	C	113942	0.1559	0.284435	C	60160	0.1502	0.516284	C	53782	0.1561	0.404601	C	113887	-0.3396
5	139070573..139077829	7.257	rs356429	139073143	CXXC5 (b)			0									f		0	0.2699	0.99822	0.8289	T	113842	0.01506	0.00156866	T	60099	0.01591	0.0149252	T	53743	0.01367	0.0486853	T	113880	-0.02435	3.18436e-07	T	60121	-0.03614	3.37966e-08	T	53759	-0.01104	0.111444	T	113825	0.0176
5	146752587..146752587	0.001	rs181566926	146752587	STK32A (b)			0	STK32A								m	m	0	0.001369	0.7687	1	T	113613	0.01322	0.817214	T	59977	0.0566	0.47928	T	53636	-0.03285	0.687175	T	113651	0.1979	0.000540178	T	59999	-0.03119	0.697045	T	53652	0.4366	8.84059e-08	T	113596	-0.2107
5	157952404..157952404	0.001	rs1317415	157952404	RP11-32D16.1 (b)			1									f		1	0.307	0.99229	0.03729	C	112481	0.002216	0.629678	C	59382	0.01084	0.0865938	C	53099	-0.006834	0.305917	C	112518	-0.01702	0.000213213	C	59403	-0.0343	6.11252e-08	C	53115	0.001848	0.781842	C	112463	0.01626
5	176511432..176522036	10.605	rs351855	176520243	FGFR4 (a)	rs422421,rs655631,rs3885	Height, WHRadjBMI, WCadjBMI (interaction w. physical activity), WCadjBMI+smoking, WCadjBMI, WCadjBMI (interaction w. smoking)	0	FGFR4	FGFR4	rs351855	Lead SNP	FGFR4	0.2-0.05	0.7-0.845	c		f*	1	0.296	1	0.4428	A	113979	0.02888	4.51391e-10	A	60174	0.02407	0.000157999	A	53805	0.03405	4.24379e-07	A	114017	0.002373	0.608573	A	60196	0.01527	0.016686	A	53821	-0.01191	0.0772004	A	113962	-0.01198
5	176677563..176732485	54.923	rs34022431	176677563	NSD1 (b)			1	NSD1,PRELID1,RAB24							c			1	0.02597	0.9866	0.3834	G	113702	0.07133	8.55471e-08	G	60025	0.08143	7.78762e-06	G	53677	0.06159	0.00156333	G	113740	0.0211	0.113237	G	60047	0.04117	0.0240219	G	53693	-0.002051	0.916172	G	113685	-0.04765
5	178470304..178547313	77.01	rs888762	178547313	ADAMTS2 (b)	rs1175568	Height	0	ADAMTS2,ZNF354C		rs1445845	0.822273	ZNF354C	0.15	0.001			cf	1	0.3304	0.98336	0.9463	C	110426	-0.008952	0.0498294	C	58296	-0.007546	0.229659	C	52130	-0.01013	0.126436	C	110463	-0.02321	3.62972e-07	C	58318	-0.03326	1.21259e-07	C	52145	-0.01215	0.066865	C	110409	0.02649
6	19831020..19839415	8.396	rs41271299	19839415	ID4 (a)	rs14714	Height	0	ID4								f	cf	1	0.05168	1	0.881	T	113979	-0.0172	0.0715681	T	60174	-0.04159	0.00165065	T	53805	0.008625	0.530801	T	114017	-0.04715	7.82266e-07	T	60196	-0.09182	3.92599e-12	T	53821	0.0008787	0.949107	T	113962	0.05472
6	26157941..26338697	180.757	rs9358913	26239404	HIST1H2BE (a)	rs4141885,rs7766641,rs86794,rs194688,rs77734	Height, WCadjBMI (interaction w. physical activity), WC, HC, WCadjBMI, HCadjBMI, WCadjBMI+smoking, WCadjBMI (interaction w. smoking)	0	HIST1H1D,HIST1H2AD,HIST1H2AE,HIST1H2BD,HIST1H2BE,HIST1H2BF,HIST1H2BG,HIST1H2BH,HIST1H2BI,HIST1H3D,HIST1H3E,HIST1H3F,HIST1H3G,HIST1H4D,HIST1H4E,HIST1H4F,HIST1H4G,HIST1H4H		rs7766641	0.822081	HIST1H2BE	0.09	0.462		cf	cf	1	0.2582	1	0.6736	G	113979	0.001924	0.689948	G	60174	0.007808	0.239016	G	53805	-0.004944	0.480512	G	114017	0.02804	6.13935e-09	G	60196	0.05538	7.41196e-17	G	53821	-0.00253	0.718273	G	113962	-0.02778
6	34236430..34515799	279.37	rs9469762	34236430	HMGA1 (a)	rs6913361,rs1221484,rs1947487,rs1759645,rs1776897,rs278226,rs115781,rs5726767,rs9469761,rs6918981	BMI, Height, WCadjBMI (interaction w. physical activity), WCadjBMI, HCadjBMI, WHRadjBMI, WCadjBMI+smoking, WCadjBMI (interaction w. smoking), WCadjBMI, WCadjBMI (interaction w. physical activity), HC	0	NUDT3,PACSIN1,RPS10,SPDEF								f		1	0.02505	0.96818	0.1649	A	113092	0.01594	0.239016	A	59699	0.0142	0.45124	A	53393	0.01617	0.404768	A	113130	-0.0531	8.7507e-05	A	59721	-0.1013	8.00956e-08	A	53409	-0.001419	0.941746	A	113075	0.04707
6	34539910..34825662	285.753	rs2492863	34603646	C6orf106 (b)	rs25262,rs2744971,rs2814993,rs6938239,rs239567	BMI, BMIadjusted for smoking, BMI (interaction w. smoking), Height, BMI (interaction w. physical activity)	0	C6orf106,SNRPC,UHRF1BP1	RP3-391O22.3, C6orf16							cf		1	0.1377	0.99732	0.02758	A	113637	0.0118	0.0537658	A	59973	0.01665	0.0482339	A	53664	0.006652	0.453386	A	113675	-0.03458	1.58264e-08	A	59995	-0.05296	3.47908e-10	A	53680	-0.01411	0.11189	A	113620	0.0288
6	50789704..50880256	90.553	rs2635727	50820940	TFAP2 (a)	rs226271,rs471528	BMI, Waist-to-hip ratio	0	TFAP2B							c			1	0.2418	0.99222	0.2038	T	112837	-0.02935	2.97734e-09	T	59518	-0.03155	3.47698e-06	T	53319	-0.02683	0.000191797	T	112874	0.00733	0.138678	T	59540	0.009211	0.176729	T	53334	0.005227	0.467781	T	112821	0.003869
6	105347985..105475254	127.27	rs314263	105392745	LIN28B (a)	rs11156429,rs9391253,rs7759938,rs395962,rs314277	WCadjBMI, WCadjBMI (interaction w. physical activity), Height, HCadjBMI, WCadjBMI+smoking, WCadjBMI (interaction w. smoking)	0	LIN28B	LIN28B							c	cf	1	0.3197	0.99753	0.334	C	113642	-0.01223	0.00691727	C	60000	-0.01928	0.00195326	C	53642	-0.003694	0.574883	C	113680	-0.02867	2.46291e-10	C	60022	-0.03197	2.92753e-07	C	53658	-0.02517	0.000133038	C	113625	0.03286
6	142648056..142865106	217.051	rs6570507	142679572	GPR126 (a)	rs7741741,rs4896582,rs65758,rs65759,rs374869,rs776364	Height, WCadjBMI (interaction w. physical activity), WCadjBMI, HCadjBMI	0	GPR126	ADGRG6								cf	1	0.283	1	0.7449	A	113979	0.01196	0.0106458	A	60174	0.02666	3.41491e-05	A	53805	-0.004206	0.537188	A	114017	0.02094	7.82379e-06	A	60196	0.0286	9.02833e-06	A	53821	0.0122	0.0736195	A	113962	-0.02518
6	152353512..152359171	5.66	rs2982708	152356220	ESR1 (a)	rs32418,rs2982712	Height	0	ESR1									f	1	0.2712	0.99416	0.536	C	112993	-0.01457	0.00225338	C	59644	-0.02272	0.000522557	C	53349	-0.00545	0.432415	C	113031	-0.01032	0.030494	C	59666	-0.02808	1.84699e-05	C	53365	0.009849	0.156105	C	112976	0.01592
6	169644408..169644408	0.001	rs113640408	169644408	THBS2 (b)			0	THBS2									c	0	0.3863	0.8973	0.6967	A	90076	0.00793	0.103859	A	47570	0.0119	0.0758821	A	42506	0.003682	0.603795	A	90103	0.0232	2.00997e-06	A	47585	0.0215	0.00138695	A	42518	0.02486	0.000452215	A	90062	-0.02607
7	2749790..2912928	163.139	rs798491	2800521	AMZ1 (a)	rs798554,rs798544,rs798528,rs79852,rs798497,rs798489,rs7777484,rs1182188	Height, HC, WCadjBMI, HCadjBMI, Birth weight	0	AMZ1,GNA12	GNA12							cf	cf	1	0.2995	0.99875	0.4372	G	113811	-0.001276	0.782451	G	60080	0.008804	0.165874	G	53731	-0.01132	0.0918161	G	113849	0.03613	5.2025e-15	G	60102	0.04753	7.77732e-14	G	53747	0.02308	0.000587755	G	113794	-0.03428
7	20374338..20465963	91.626	rs3823974	20442796	ITGB8 (b)	rs2214442,rs1231365	WCadjBMI+smoking, WCadjBMI, WCadjBMI (interaction w. physical activity)	0	ITGB8		rs2230398	0.925581	ITGB8	-	-		f	f	1	0.4118	0.98413	0.3114	C	111080	0.006716	0.122069	C	58635	0.01567	0.00865279	C	52445	-0.003277	0.603934	C	111117	0.0186	1.85523e-05	C	58656	0.03385	1.48526e-08	C	52461	0.001218	0.847137	C	111062	-0.02097
7	28179396..28212824	33.429	rs481806	28207300	JAZF1 (a)	rs129534,rs1635852,rs178299,rs849134,rs849135,rs17832,rs55277	Height, WCadjBMI, WCadjBMI (interaction w. physical activity), Type 2 diabetes	0	JAZF1									f	1	0.2951	0.99844	0.9549	G	113674	-0.01941	2.85785e-05	G	60026	-0.02	0.00169024	G	53648	-0.01947	0.00391228	G	113712	-0.01648	0.000382064	G	60048	-0.02818	9.98858e-06	G	53664	-0.003244	0.630876	G	113657	0.0238
7	36626404..36626404	0.001	rs192686928	36626404	AOAH (b)			0	AOAH									c	0	0.0006695	0.68216	1	C	113611	0.05031	0.536142	C	59984	0.05121	0.64347	C	53627	0.05814	0.627005	C	113649	0.406	5.99808e-07	C	60006	0.3219	0.00367286	C	53643	0.4993	3.0508e-05	C	113595	-0.4392
7	92251321..92251321	0.001	rs527582137	92251321	CDK6 (a)	rs4239,rs42235,rs1269774,rs2282978	Height, HCadjBMI, WCadjBMI+smoking, WCadjBMI (interaction w. smoking)	0	CDK6									f	1	0.2787	0.94701	0.2428	G	105531	-0.000211	0.965698	G	55664	-0.007707	0.252726	G	49867	0.008396	0.239411	G	105567	-0.01331	0.00663405	G	55685	-0.0343	3.68704e-07	G	49882	0.01005	0.159018	G	105515	0.01332
7	137589584..137589584	0.001	rs543860487	137589584	CREB3L2 (b)			0	CREB3L2									f	0	0.4043	0.88996	0.5798	G	88329	-0.001177	0.809678	G	46730	0.0001522	0.98194	G	41599	-0.002701	0.703581	G	88358	0.02011	3.78733e-05	G	46745	0.03518	1.60533e-07	G	41613	0.003598	0.612254	G	88314	-0.0199
7	148636421..148653039	16.619	rs112416074	148647760	PDIA4 (a)	rs822552	Height	0										cf	1	0.1688	0.98981	0.8091	AG	112885	-0.007194	0.204572	AG	59609	-0.016	0.0398228	AG	53276	0.002041	0.804842	AG	112923	-0.02911	2.85146e-07	AG	59631	-0.038	1.07548e-06	AG	53292	-0.01885	0.0225155	AG	112868	0.03178
7	150604406..150657209	52.804	rs56282717	150657095	KCNH2 (b)			1	KCNH2		rs1805123	0.97502	KCNH2	0.31-0.06/0.31-0.06	0-0.75/0-0.599	c			1	0.243	0.98723	0.01637	A	111762	-0.02723	5.00428e-08	A	59020	-0.02334	0.000660461	A	52742	-0.03079	2.32562e-05	A	111797	-0.0003002	0.952091	A	59040	-0.003424	0.618038	A	52757	0.002708	0.709917	A	111747	0.009873
8	8907950..9054817	146.868	rs2044387	8907950	ERI1 (b)			1	PPP1R3B							f			1	0.4245	0.96627	0.5842	A	106297	0.01817	4.00484e-05	A	56089	0.03476	1.13742e-08	A	50208	-0.0003093	0.96155	A	106332	0.002384	0.589839	A	56110	0.00474	0.436377	A	50222	-0.0002507	0.968874	A	106283	-0.00955
8	10802146..10802146	0.001	rs12546366	10802146	XKR6 (b)			1	XKR6							f			1	0.4549	0.9903	0.3456	T	111982	0.01954	4.853e-06	T	59177	0.03135	9.28682e-08	T	52805	0.005421	0.383378	T	112019	0.004316	0.312519	T	59198	0.003992	0.497253	T	52821	0.004981	0.423118	T	111966	-0.01122
8	23390046..23391493	1.448	rs11785562	23391493	SLC25A37 (a)	rs78867	HCadjBMI	0	SLC25A37									f	0	0.1944	0.96803	0.005921	A	109578	-0.002064	0.703655	A	57856	-0.0009863	0.894736	A	51722	-0.003456	0.661404	A	109614	-0.01846	0.000662862	A	57876	-0.03857	2.34495e-07	A	51738	0.004084	0.604556	A	109561	0.01857
8	130715510..130761182	45.673	rs4733727	130731484	MLZE, GSDMC (a)	rs4733724,rs647764,rs26278,rs647765	Height, HCadjBMI, WCadjBMI+smoking, WCadjBMI (interaction w. smoking)	0	MLZE	GSDMC	rs4144738	0.905599	GSDMC	0.04	0.933			f	1	0.489	0.98578	0.7029	T	110662	0.007187	0.0935475	T	58402	0.01926	0.00105419	T	52260	-0.00539	0.387828	T	110697	0.01758	4.07412e-05	T	58423	0.02874	1.04353e-06	T	52274	0.004309	0.490059	T	110646	-0.02007
9	965338..965338	0.001	rs534025106	965338	DMRT1 (b)			0	DMRT1							c			0	0.000216	0.45483	1	T	113617	0.7602	9.86188e-08	T	59972	0.6114	0.00359226	T	53645	0.8756	6.31552e-06	T	113655	-0.0161	0.910198	T	59994	-0.1875	0.372814	T	53661	0.1257	0.517309	T	113600	-0.2639
9	16846111..16846111	0.001	rs10962638	16846111	BNC2 (b)			1	BNC2								cf	cf	1	0.1424	0.94927	0.04189	A	108215	0.004699	0.450228	A	57083	0.001452	0.865574	A	51132	0.00783	0.385273	A	108251	0.03485	2.17034e-08	A	57103	0.04727	3.69842e-08	A	51148	0.02124	0.0186764	A	108198	-0.03657
9	32657339..32657339	0.001	rs558063717	32657339	TAF1L (b)			0										m	0	0.0001249	0.66645	1	A	113928	0.468	0.012468	A	60152	-0.2466	0.396271	A	53776	0.9811	5.94393e-05	A	113966	0.8927	1.8857e-06	A	60174	0.4404	0.13042	A	53792	1.211	7.32189e-07	A	113911	-0.9209
9	78505692..78515195	9.504	rs35344761	78510823	PCSK5 (a)	rs11144688	Height, WCadjBMI	0	PCSK5								cf	cf	1	0.1185	0.97618	0.3074	A	111831	0.003024	0.646314	A	59038	0.00797	0.379227	A	52793	-0.003477	0.71657	A	111867	0.0359	5.11707e-08	A	59058	0.05025	3.0702e-08	A	52809	0.01988	0.037949	A	111814	-0.03521
9	86582923..86639999	57.077	rs7039458	86639999	RMI1 (c,d)			1	HNRNPK,RMI1	RMI1	rs1982151	0.9543	RMI1	1	0-0			f	1	0.2476	0.99207	0.8001	G	112910	0.0006356	0.897088	G	59594	-0.01575	0.0194876	G	53316	0.01879	0.00865279	G	112948	-0.02442	6.78244e-07	G	59616	-0.03207	2.03975e-06	G	53332	-0.01559	0.029444	G	112893	0.0246
9	129672095..129945847	273.753	rs3780327	129945847	RALGPS1 (b)			1	ANGPTL2,RALGPS1								c	c	1	0.2195	0.97928	0.1941	A	111555	0.007711	0.135795	A	58850	0.01164	0.100942	A	52705	0.003002	0.69024	A	111593	-0.03104	1.94637e-09	A	58872	-0.02765	9.93692e-05	A	52721	-0.03463	4.331e-06	A	111538	0.02768
10	72412776..72435363	22.588	rs34821335	72433203	ADAMTS14(c)			1	ADAMTS14	ADAMTS14							f	f	1	0.2731	0.98396	0.7648	G	111260	-0.009897	0.0390641	G	58788	-0.002208	0.737402	G	52472	-0.01869	0.00745015	G	111296	-0.01658	0.000550204	G	58809	-0.03771	1.07931e-08	G	52487	0.007801	0.263998	G	111242	0.02022
10	96009182..96039597	30.416	rs11289753	96026184	PLCE1 (b)			1	PLCE1		rs2274224	0.993203	PLCE1	0.55-0.68	0	cm			1	0.4317	0.99459	0.7961	C	112887	0.03003	2.41391e-12	C	59617	0.01856	0.00163949	C	53270	0.04227	1.1048e-11	C	112925	0.006585	0.124481	C	59639	0.01597	0.00685568	C	53286	-0.003702	0.552129	C	112871	-0.01717
10	102447647..102447647	0.001	rs41310284	102447647	PAX2 (b)			0								cf			0	0.09412	0.97273	0.8894	A	111724	-0.04174	1.08563e-08	A	59009	-0.05498	4.78588e-08	A	52715	-0.02534	0.0165065	A	111761	0.0206	0.00483609	A	59030	0.02824	0.00515891	A	52731	0.012	0.256861	A	111708	-0.003865
11	825110..825777	0.668	rs1138714	825110	AP006621.1 (b)			1	PNPLA2	CRACR2B, AP006621.1, AP006621.5, AP006621.6						c			1	0.4323	0.96074	0.517	A	104922	-0.02412	5.47042e-08	A	55299	-0.02482	4.99925e-05	A	49623	-0.02346	0.000262953	A	104959	0.002376	0.592577	A	55320	0.001364	0.823997	A	49639	0.003802	0.554783	A	104908	0.006887
11	47434986..47626492	191.507	rs10769282	47626492	MTCH2 (a)	rs7124681,rs3817334,rs1838738,rs1162339	BMI, BMI (interaction w. physical activity), BMI+smoking, BMI (interaction w. smoking)	0	C1QTNF4,CUGBP1,KBTBD4,NDUFS3,PSMC3,PTPMT1,RAPSN,SLC39A13								c		1	0.2907	0.98184	4.725e-12	G	111304	-0.02241	1.49513e-06	G	58836	-0.02591	5.28218e-05	G	52468	-0.01779	0.00852765	G	111341	0.02639	1.49386e-08	G	58857	0.02774	1.5723e-05	G	52484	0.02454	0.000287281	G	111288	-0.01721
11	65715204..65961498	246.295	rs71455793	65715204	TSGA10IP(d)			1	BANF1,CATSPER1,CST6,EIF1AD,GAL3ST3,PACS1,SART1,SF3B2,TSGA10IP		rs71455793	Lead SNP	TSGA10IP	0.48-0.48	0.003-0.003			cf	1	0.04582	1	0.1906	A	113979	0.03276	0.00120795	A	60174	0.04258	0.00219453	A	53805	0.02288	0.120166	A	114017	0.04709	3.28228e-06	A	60196	0.06939	6.21733e-07	A	53821	0.02201	0.135276	A	113962	-0.05409
11	66867155..67184725	317.571	rs552846225	66913469	KDM2A (a)	rs7112925,rs5688284,rs7952436,rs6173461	Height	0	ADRBK1,ANKRD13D,CLCF1,FBXL11,KIAA1394,POLD4,PPP1CA,RAD9A,SSH3,TBC1D10C	RAD9A							cf	cf	1	0.1006	0.92446	1	GT	107175	0.02572	0.000382064	GT	56587	0.04326	1.37358e-05	GT	50588	0.0069	0.51232	GT	107209	0.04906	1.25867e-11	GT	56608	0.0644	1.07397e-10	GT	50601	0.03148	0.00278787	GT	107159	-0.05709
11	67372946..67372946	0.001	rs12794995	67372946	DOC2GP(c)			0		TBX1, DOC2GP								f	0	0.272	0.99893	0.3205	A	113864	0.009377	0.0480096	A	60109	0.009583	0.140537	A	53755	0.009358	0.175778	A	113902	0.0193	4.73073e-05	A	60131	0.03447	1.20603e-07	A	53771	0.002606	0.706305	A	113847	-0.02137
11	69299537..69445173	145.637	rs4980661	69306579	MYEOV, CCND1 (a)	rs1167976	HC, BMI	0								c			1	0.4735	1	0.7506	G	113979	0.02427	9.49149e-09	G	60174	0.02691	3.59561e-06	G	53805	0.02073	0.000749508	G	114017	-0.008068	0.0564034	G	60196	-0.00627	0.281325	G	53821	-0.009787	0.111666	G	113962	-0.002388
11	69449076..69508159	59.084	rs1789166	69482091	ORAOV1 (b)			1	CCND1,ORAOV1							c			1	0.3516	0.99007	0.36	C	112015	-0.02679	1.85352e-09	C	59117	-0.03253	1.14233e-07	C	52898	-0.02	0.00200615	C	112053	0.01047	0.0189267	C	59139	0.008781	0.153233	C	52914	0.01255	0.0525464	C	111999	0.0004854
11	122709073..122728102	19.03	rs77485628	122716038	CRTAM (b)			0	CRTAM									cm	0	0.1301	1	0.8968	T	113979	-0.01935	0.00205351	T	60174	-0.006679	0.438483	T	53805	-0.03259	0.000362404	T	114017	-0.02832	6.49516e-06	T	60196	-0.01843	0.0327715	T	53821	-0.03992	1.26611e-05	T	113962	0.0368
11	130717153..130749351	32.199	rs4601795	130729430	SNX19(c)			0	SNX19	SNX19						cf			0	0.479	0.9872	0.4222	T	111455	-0.02354	3.47629e-08	T	58810	-0.03491	2.51323e-09	T	52645	-0.011	0.0768691	T	111493	0.001447	0.734638	T	58832	0.01132	0.0536428	T	52661	-0.009729	0.117588	T	111439	0.007442
12	576037..576984	0.948	rs34716573	576037	B4GALNT3 (a)	rs11612228	Height, HCadjBMI	0	B4GALNT3								f	f	1	0.3506	0.97046	0.6769	C	108158	-0.003216	0.478726	C	57193	-0.00705	0.258528	C	50965	0.001336	0.839537	C	108194	-0.02222	1.01761e-06	C	57213	-0.03717	2.81974e-09	C	50981	-0.005809	0.379442	C	108141	0.02404
12	28452394..28644895	192.502	rs11049566	28532961	CCDC91 (a)	rs1843151,rs2638953,rs1843164,rs1149611	WCadjBMI (interaction w. physical activity), WCadjBMI, Height, WCadjBMI+smoking, WCadjBMI (interaction w. smoking), HCadjBMI, Height	0	CCDC91	CCDC91	rs11049488	0.884087	CCDC91	1	0.003		cf	cf	1	0.2895	0.99902	0.3177	T	113849	0.01185	0.0108907	T	60099	0.01036	0.105129	T	53750	0.01382	0.0410824	T	113887	0.02595	2.46056e-08	T	60121	0.03984	4.93183e-10	T	53766	0.0103	0.128167	T	113832	-0.0282
12	50246252..50256063	9.812	rs7306275	50250111	BCDIN3D, FAIM2 (a)	rs1875976,rs713883,rs325718	Obesity, BMI, Childhood BMI, WC, HC, BMI (interaction w. physical activity), BMI+smoking, BMI (interaction w. smoking)	0								cf			1	0.3683	0.99547	0.4298	A	113623	0.02493	1.36179e-08	A	59989	0.03334	3.36064e-08	A	53634	0.01502	0.0185277	A	113660	-0.01787	4.73073e-05	A	60011	-0.02272	0.000173784	A	53649	-0.01216	0.0567889	A	113606	0.007759
12	50468643..51220897	752.255	rs11614785	50880422	LARP4 (b)			1	ACCN2,ATF1,C12orf62,DIP2B,GPD1,LARP4,LASS5,LIMA1,SMARCD1								f	f	1	0.3412	0.98676	0.2296	G	111441	-0.01441	0.00135863	G	58783	-0.01486	0.0162405	G	52658	-0.01457	0.025812	G	111479	-0.01438	0.00139652	G	58805	-0.03533	1.18471e-08	G	52674	0.009104	0.163464	G	111425	0.01931
12	58056426..58090301	33.876	rs12426511	58090301	CYP27B1(c)			0	OS9	METTL21B, TFSM, CYP27B1, METTL1, SLC26A10, XRCC6BP1,B4GALNT1								f	0	0.2152	0.9916	0.6751	A	112849	0.01174	0.023228	A	59628	0.01939	0.00639963	A	53221	0.00359	0.632638	A	112887	0.02147	3.31302e-05	A	59650	0.03407	1.73428e-06	A	53237	0.007392	0.325562	A	112832	-0.02347
12	89726193..89727467	1.275	rs146895960	89726193	DUSP6 (b)			0									c	c	0	0.06519	0.85052	0.02971	A	101068	0.000315	0.97247	A	53415	-0.009928	0.428127	A	47653	0.01144	0.38941	A	101101	0.05324	5.10718e-09	A	53436	0.05016	6.01931e-05	A	47665	0.05637	2.2351e-05	A	101052	-0.05134
12	123016781..123113417	96.637	rs6489111	123051018	KNTC1 (a)	rs4319547	BMI	0	KNTC1								f		1	0.3428	0.96727	0.4602	G	107232	0.006639	0.148722	G	56610	0.0113	0.0740996	G	50622	0.0006897	0.917745	G	107269	-0.02274	7.51073e-07	G	56631	-0.03712	4.47926e-09	G	50638	-0.006433	0.335562	G	107218	0.01896
12	123493123..123493123	0.001	rs12820906	123493123	C12orf65(c)	rs1727294,rs1727313	HCadjBMI, Type 2 diabetes	0	PITPNM2	C12orf65							f		0	0.2417	0.99065	0.3796	G	112421	0.003178	0.521744	G	59356	-0.002618	0.701449	G	53065	0.009806	0.173261	G	112458	-0.02216	7.93328e-06	G	59378	-0.03673	7.83543e-08	G	53080	-0.006035	0.402091	G	112404	0.02008
13	91991743..92024715	32.973	rs6492538	91993746	GPC5 (b)	rs731945	Height	0										f	1	0.2211	0.98452	0.2256	A	112054	-0.00534	0.299409	A	59185	-0.01095	0.121353	A	52869	-7.176e-05	0.992352	A	112092	-0.01961	0.000138487	A	59207	-0.03614	3.3208e-07	A	52885	-0.0005021	0.946495	A	112037	0.02003
14	50923249..51154000	230.752	rs71420186	50960918	MAP4K5 (b)			1	MAP4K5,SAV1,SPG3A		rs12881869	0.957314	MAP4K5	0.72-0.72	0.812-0.812		c		1	0.06617	0.97553	3.193e-09	A	112997	0.02887	0.000793821	A	59671	0.02395	0.0418741	A	53326	0.03454	0.00604369	A	113034	-0.04959	8.24551e-09	A	59693	-0.04406	0.000184391	A	53341	-0.05559	9.98858e-06	A	112980	0.03622
15	52512861..52512861	0.001	rs34771845	52512861	MYO5C (b)			0	MYO5C								c		0	0.2773	0.94013	0.8472	CA	102844	-0.005883	0.236259	CA	54237	-0.001773	0.795575	CA	48607	-0.009994	0.164967	CA	102880	0.02706	5.06037e-08	CA	54258	0.03273	1.76882e-06	CA	48622	0.02054	0.0043656	CA	102830	-0.02378
15	67457698..67457698	0.001	rs35874463	67457698	SMAD3(d)			1	SMAD3		rs35874463	Lead SNP	SMAD3	0.24-0.57	0-0.018			f	1	0.05867	1	0.9576	G	113979	-0.02045	0.023048	G	60174	-0.04211	0.000715206	G	53805	0.002689	0.836052	G	114017	-0.02999	0.000858731	G	60196	-0.0531	2.03675e-05	G	53821	-0.005468	0.674024	G	113962	0.03853
15	74211548..74243246	31.699	rs12905253	74232437	PML (a)	rs4337252,rs4886782,rs7546	Height, WCadjBMI (interaction w. physical activity), WCadjBMI+smoking, WCadjBMI, WCadjBMI (interaction w. smoking)	0	LOXL1	LOXL1, LOXL1-AS1							f	cf	1	0.4697	0.9965	0.2168	A	113235	0.01591	0.000175164	A	59787	0.02424	3.2987e-05	A	53448	0.006527	0.288918	A	113273	0.01846	1.34289e-05	A	59809	0.03132	8.41514e-08	A	53464	0.004065	0.509008	A	113218	-0.0232
15	84266145..85137694	871.55	rs11856122	84576348	ADAMTSL3 (a)	rs225711,rs7162542,rs241171,rs196982,rs11259933,rs11259936,rs4842838,rs23839,rs4842924,rs83379	Height, WCadjBMI+smoking, WCadjBMI, WCadjBMI (interaction w. physical activity), WCadjBMI (interaction w. smoking), HCadjBMI, WCadjBMI, Lean body mass, Appendicular lean mass	0	ADAMTSL3,SH3GL3							c	f	cf	1	0.4784	0.99771	0.3029	G	113684	0.02613	6.58848e-10	G	60008	0.02166	0.000194072	G	53676	0.03111	4.28811e-07	G	113722	0.02127	5.00899e-07	G	60030	0.05103	1.79578e-18	G	53692	-0.01183	0.0547582	G	113667	-0.03075
15	89349708..89363866	14.159	rs11856122	89361669	RP11-343B18.2(c)			1	ACAN	RP11-343B18.2								f	1	0.4722	0.99538	0.3722	A	113112	-0.006845	0.106627	A	59711	-0.01286	0.0273677	A	53401	-0.0002471	0.968029	A	113150	-0.01898	7.64451e-06	A	59733	-0.02991	3.02141e-07	A	53417	-0.006989	0.257277	A	113095	0.02048
15	89383764..89433954	50.191	rs28584580	89397827	ACAN (a)	rs16942323,rs16942341	Height, HCadjBMI	0	ACAN,HAPLN3		rs28407189	0.814625	ACAN	0.7-0.68	0.023-0.051		f	f	1	0.02927	0.99865	0.8768	G	113942	0.03999	0.00142557	G	60155	0.06869	5.58023e-05	G	53787	0.006433	0.727481	G	113980	0.0289	0.0212028	G	60177	0.09141	8.50794e-08	G	53803	-0.04386	0.0175621	G	113925	-0.04272
15	89383006..89415247	32.242	rs3817428	89415247	ACAN (a)	rs22847,rs1879529	Height, Infant length, WCadjBMI, WCadjBMI (interaction w. physical activity)	0	ACAN		rs3817428	Lead SNP	ACAN	0.01-0	0.232-0.482		cf	cf	1	0.269	1	0.3067	G	113979	0.02063	1.53048e-05	G	60174	0.02694	3.83651e-05	G	53805	0.01277	0.0661308	G	114017	0.03122	6.01468e-11	G	60196	0.05274	8.28791e-16	G	53821	0.007376	0.288918	G	113962	-0.0378
15	100692953..100692953	0.001	rs72755233	100692953	ADAMTS17(d)			0	ADAMTS17		rs72755233	Lead SNP	ADAMTS17	0.02-0.62	0.09-0.122		f	cf	1	0.1127	1	0.5474	A	113979	0.03008	6.55612e-06	A	60174	0.03772	3.86963e-05	A	53805	0.02209	0.0229288	A	114017	0.03441	2.52544e-07	A	60196	0.06355	4.36119e-12	A	53821	0.001986	0.838065	A	113962	-0.04361
15	100800514..100847360	46.847	rs4988781	100800840	ADAMTS17 (a)	rs4965593,rs4965598,rs424637,rs4533267	HCadjBMI, Height	0	ADAMTS17									f	1	0.325	0.99311	0.4764	A	112995	-0.007869	0.0821361	A	59659	-0.01596	0.0102876	A	53336	0.001161	0.859887	A	113033	-0.01469	0.00117073	A	59681	-0.02752	9.98858e-06	A	53352	-0.0004088	0.95048	A	112978	0.0183
16	28344855..28955702	610.848	rs369515117	28862780	SH2B1 (a)	rs28514,rs12325113,rs478899,rs7187776,rs478812,rs7498665,rs7359397,rs388819	BMI, BMI (interaction w. physical activity), Body fat percentage, HCadjBMI, Obesity, Weight, WC, HC, BMI+smoking, BMI (interaction w. smoking)	0	APOB48R,ATP2A1,ATXN2L,CCDC101,CD19,CLN3,EIF3C-1,EIF3C-2,EIF3CL-1,EIF3CL-2,IL27,LOC390688-1,LOC390688-2,LOC440350-1,LOC440350-2,LOC440350-3,LOC440350-4,NUPR1,RABEP2,SH2B1,SULT1A1,SULT1A2,TUFM	SH2B1, TUFM, EIF3C, SBK1, NPIPB9, RP11-1348G14.4, CDC37P1, ATP2A1-AS1	rs7498665	0.95	SH2B1, NPIPB8	0.66-1	0-0.039		cf	f*	1	0.4345	0.95249	0.2423	C	102806	0.01405	0.00181433	C	54296	0.01513	0.0145214	C	48510	0.01227	0.0609018	C	102838	-0.02699	1.99447e-09	C	54314	-0.03892	3.30611e-10	C	48524	-0.01366	0.0367718	C	102790	0.0212
16	29882490..30117253	234.764	rs12917712	29882490	CDIPT-AS1(c)	rs4787491	BMI+smoking, BMI (interaction w. smoking)	0	ALDOA,ASPHD1,CCDC95,DOC2A,FAM57B,FLJ25404,GDPD3,HIRIP3,KCTD13,PPP4C,SEZ6L2,TAOK2,TBX6,TMEM219,YPEL3	CDIPT-AS1						c			0	0.3237	1	0.9306	T	113979	0.02661	3.74273e-09	T	60174	0.03004	1.32696e-06	T	53805	0.02267	0.000544168	T	114017	-0.005428	0.229275	T	60196	-0.007432	0.232361	T	53821	-0.003585	0.58472	T	113962	-0.003572
16	31075175..31107689	32.515	rs8050894	31104509	KAT8(c)	rs488966,rs9925964,rs1549293	HC, BMI, WC	0	POL3S,VKORC1,ZNF646,ZNF668	KAT8, VKORC1, ZNF668, PRSS53, STX1B, BCKDK, HSD3B7	rs749670	0.95877	ZNF646	0.37-0.17	0.007-0.014	c			1	0.3773	0.99826	0.4956	G	113734	-0.0235	7.01837e-08	G	60057	-0.022	0.000231403	G	53677	-0.02477	9.77574e-05	G	113769	0.002198	0.614272	G	60076	0.002734	0.647881	G	53693	0.00171	0.78809	G	113716	0.005375
16	53773114..53848561	75.448	rs55872725	53809123	FTO(a)	rs993333,rs9939973,rs994128,rs1164215,rs155892,rs112198,rs62334,rs17817449,rs843757,rs85136,rs3751812,rs9936385,rs117599,rs993969	BMI, BMI (interaction w. physical activity), HC, BMI (interaction w. age), Childhood BMI, WC, Early onset extreme obesity, Height-adjusted BMI, Obesity, Body fat percentage, BMI+smoking, BMI (interaction w. smoking), Waist-to-hip ratio, Type 2 diabetes, Adiposity, Weight, BMI (interaction w. physical activity), Lean body mass	0	FTO							cfm			1	0.4021	0.99936	0.9125	T	113887	0.05621	6.10561e-39	T	60131	0.0672	6.74969e-30	T	53756	0.0447	9.81414e-13	T	113925	-0.00571	0.185458	T	60153	-0.00933	0.115511	T	53772	-0.002176	0.728673	T	113870	-0.01826
16	69547741..69887720	339.98	rs8057620	69884619	RP11-419C5.2(c)			1	NFAT5,NOB1,NQO1,WWP2							f			1	0.4604	0.97196	8.333e-20	T	109981	0.01489	0.000471104	T	58056	0.03499	2.26667e-09	T	51925	-0.008056	0.192803	T	110017	-0.01255	0.00319236	T	58077	-0.003663	0.532166	T	51940	-0.02205	0.000363776	T	109964	0.00523
16	75302464..75302464	0.001	rs8062169	75302464	BCAR1 (b)	rs889512,rs722877	WHRadjBMI, Type 1 diabetes, Type 2 diabetes	0								m			0	0.1119	0.96342	0.9284	T	110821	0.03198	2.51602e-06	T	58527	0.01345	0.150402	T	52294	0.05263	9.64889e-08	T	110857	-0.006683	0.325319	T	58548	0.01843	0.0489124	T	52309	-0.03429	0.000513001	T	110804	-0.001763
16	78337035..78337035	0.001	rs736918	78337035	WWOX (b)			0	WWOX								f		0	0.2578	1	0.01326	G	113979	0.006182	0.19897	G	60174	-0.001652	0.802848	G	53805	0.01508	0.0310309	G	114017	0.01999	3.25609e-05	G	60196	0.03564	7.5395e-08	G	53821	0.003228	0.644394	G	113962	-0.02166
16	90062323..90062323	0.001	rs10584116	90062323	C16orf3(c)			1		DBNDD1, GAS8, GAS8-AS1, C16orf3								f	1	0.09705	0.98409	0.02351	A	113510	0.009889	0.165874	A	59920	0.01055	0.281325	A	53590	0.008546	0.411001	A	113547	0.0271	0.000147056	A	59941	0.05009	3.26899e-07	A	53606	0.002076	0.841784	A	113493	-0.03
17	42278916..42290015	11.1	rs2071167	42287519	ASB16(c)			1	UBTF	ASB16, ASB16-AS1							c	c	1	0.2352	1	0.5246	T	113979	-0.00539	0.278678	T	60174	0.003204	0.640205	T	53805	-0.01362	0.0592814	T	114017	-0.02801	1.83811e-08	T	60196	-0.03109	5.91466e-06	T	53821	-0.02534	0.000452215	T	113962	0.02875
17	43273992..43275949	1.958	rs62066707	43273992	DCAKD(c)	rs4986172	Height	0		DCAKD, KANSL1-AS1						m			0	0.3275	0.95859	0.1257	A	106297	0.0186	6.27718e-05	A	56133	0.002471	0.698732	A	50164	0.03691	4.78588e-08	A	106330	-0.00888	0.0562754	A	56150	0.003452	0.589155	A	50180	-0.02307	0.000662862	A	106279	0.003212
17	45887738..45888251	0.514	rs16948401	45887738	OSBPL7(c)	rs12942207	Birth weight	0	OSBPL7	SCRN2, MRPL1, SP6, OSBPL7							c		0	0.3485	0.99569	0.5556	A	113432	0.0125	0.00495685	A	59884	0.01124	0.0655483	A	53548	0.01383	0.0328525	A	113470	-0.024	6.94136e-08	A	59906	-0.02651	1.437e-05	A	53564	-0.02123	0.00106161	A	113415	0.02005
17	45888251..45889085	0.835	rs2074188	45888251	SP6, SP2 (a)	rs12942207	Birth weight	0	OSBPL7	OSBPL7							c	cf*	1	0.4756	0.9946	0.967	G	113072	-0.001259	0.766891	G	59686	-0.002317	0.691117	G	53386	8.993e-05	0.988399	G	113109	-0.02266	9.64889e-08	G	59707	-0.02572	1.05045e-05	G	53402	-0.01898	0.00216563	G	113055	0.0232
17	47357969..47454515	96.547	rs28394864	47450775	ZNF652 (b)			1	ZNF652									f	1	0.462	0.99679	0.4115	A	113754	0.01052	0.0130734	A	60066	0.01598	0.00606197	A	53688	0.004071	0.508817	A	113792	0.01809	1.98323e-05	A	60088	0.02859	9.48281e-07	A	53704	0.006498	0.291631	A	113737	-0.0223
18	20705648..20737641	31.994	rs4800148	20724328	RBBP8, CABLES1, C18orf45 (a)	rs896254,rs48452,rs4239436,rs4369779,rs43851	Height, WCadjBMI (interaction w. physical activity), WCadjBMI (interaction w. physical activity), WCadjBMI+smoking, WCadjBMI, WCadjBMI (interaction w. smoking), Height, HCadjBMI	0	CABLES1								f	f	1	0.2171	1	0.7956	G	113979	0.007358	0.150683	G	60174	0.01668	0.0180876	G	53805	-0.00272	0.714276	G	114017	0.01599	0.00180216	G	60196	0.04034	1.11772e-08	G	53821	-0.01125	0.130168	G	113962	-0.01775
18	30458624..30458624	0.001	rs34064038	30458624	CCDC178 (b)			0								m			0	0.2116	0.96472	0.3319	A	109199	0.02296	1.40495e-05	A	57639	0.004557	0.531191	A	51560	0.04274	2.51723e-08	A	109237	-0.01409	0.00769607	A	57661	-0.005567	0.44513	A	51576	-0.02334	0.00234437	A	109184	0.00699
18	46629649..46826240	196.592	rs7236575	46653380	DYM (a)	rs181553,rs169533,rs17872,rs9967417	HCadjBMI, Height	0	DYM								c	cf	1	0.136	0.9952	0.2656	A	113539	0.01099	0.0745823	A	59942	0.02406	0.00447568	A	53597	-0.004056	0.651233	A	113577	0.03526	1.0668e-08	A	59964	0.03848	5.64337e-06	A	53613	0.03107	0.000534243	A	113522	-0.03914
18	57728947..57914679	185.733	rs71336392	57850927	MC4R (a)	rs177144,rs2331841,rs656716,rs571312,rs591166,rs538656,rs17782313,rs1871777,rs476828,rs11152213,rs889364,rs1296979,rs11663816	BMI, Early onset extreme obesity, BMI (SNPxSNP interaction), Childhood BMI, Fat body mass, Body fat percentage, WC, BMI+smoking, BMI (interaction w. smoking), BMI (interaction w. age), BMI (interaction w. physical activity), Obesity, Height, Waist-to-hip ratio	0								cfm*			1	0.2357	0.99862	0.4732	G	113811	0.04354	2.46372e-18	G	60080	0.0489	8.93606e-13	G	53731	0.03662	4.53998e-07	G	113849	-0.01103	0.0269543	G	60102	-0.0217	0.00154744	G	53747	0.001223	0.866198	G	113794	-0.007689
19	8637832..8670147	32.316	rs62621197	8670147	ADAMTS10(d)			1	ADAMTS10,MYO1F		rs62621197	Lead SNP	ADAMTS10	0.09-0.1	0.013-0.49			cf	1	0.02895	0.89419	0.08962	T	110617	0.03242	0.0113634	T	58423	0.05486	0.00180824	T	52194	0.006785	0.715829	T	110653	0.0586	4.7846e-06	T	58444	0.0867	8.48437e-07	T	52209	0.028	0.133471	T	110599	-0.06895
19	9342221..9342221	0.001	rs112391803	9342221	OR7D4 (b)			0										c	0	0.007927	0.78282	0.2548	A	111362	0.04453	0.0629789	A	58755	0.0277	0.403317	A	52607	0.06062	0.0793822	A	111400	0.1164	1.18297e-06	A	58777	0.1028	0.00195326	A	52623	0.1328	0.000121261	A	111345	-0.1289
19	19374061..19657500	283.44	rs10402308	19657500	GATAD2A (a)	rs141193,rs3794991	Height, Type 2 diabetes	0	CILP2,FLJ44968,GATAD2A,KIAA0892,NDUFA13,SF4,TM6SF2,TSSK6	TM6SF2							c	c	1	0.1767	0.99064	0.2738	A	112886	-0.007599	0.172949	A	59584	0.01017	0.184473	A	53302	-0.02684	0.000945114	A	112922	0.03518	2.81795e-10	A	59605	0.03337	1.36122e-05	A	53317	0.03645	7.06388e-06	A	112869	-0.03129
19	47556375..47569003	12.629	rs12971970	47559273	ZC3H4 (a)	rs381291,rs23318,rs148163	BMI, WC, HC, BMI+smoking, BMI (interaction w. smoking), BMI (interaction w. physical activity)	0	ZC3H4							c			1	0.2511	0.96597	0.2987	T	108557	-0.02763	3.28563e-08	T	57338	-0.0291	2.3774e-05	T	51219	-0.02538	0.000469357	T	108594	0.003934	0.431718	T	57360	0.003031	0.660326	T	51234	0.004487	0.536861	T	108540	0.006371
20	6408920..6408920	0.001	rs6085551	6408920	RP11-199O14.1 (b)	rs17721822,rs2326788	Height, HCadjBMI	0								m			1	0.4769	0.9869	0.6817	T	111600	0.02027	2.10058e-06	T	58890	0.0071	0.22698	T	52710	0.03477	2.18278e-08	T	111637	0.004613	0.280883	T	58912	0.01233	0.036239	T	52725	-0.004023	0.51763	T	111583	-0.01037
20	6442961..6637234	194.274	rs2145270	6621685	BMP2 (a)	rs617848,rs1884897,rs967417,rs97912,rs2145272	WCadjBMI, Height, WCadjBMI (interaction w. physical activity), WCadjBMI+smoking, WCadjBMI (interaction w. smoking), BMI, Height, WHRadjBMI	0								cf		f*	1	0.3806	1	0.6858	C	113979	-0.02755	2.52699e-10	C	60174	-0.03213	7.13544e-08	C	53805	-0.02151	0.000720387	C	114017	-0.00503	0.248232	C	60196	-0.01638	0.00609868	C	53821	0.007661	0.228508	C	113962	0.01449
20	33864484..34030606	166.123	rs143384	34025756	GDF5 (a)	rs66373,rs4911492,rs491118,rs688813,rs6642,rs224329,rs224333,rs2236164,rs2425163,rs66717,rs61416	Height, WHRadjBMI, WHRadjBMI (interaction w. physical activity), HCadjBMI, HC	0	EIF6,FAM83C,GDF5,MMP24,UQCC	UQCC1	rs224331	0.850743	GDF5	1-0.17/0.77-0.59	0-0.001/0-0		cf	cf	1	0.4018	1	0.1677	G	113979	0.009756	0.0234091	G	60174	-0.01374	0.0206532	G	53805	0.03539	1.33833e-08	G	114017	-0.0376	2.3788e-18	G	60196	-0.04537	2.26531e-14	G	53821	-0.02901	3.25086e-06	G	113962	0.03429
* - The 'clump' function in PLINK was used to identify signals for association that were independent in each GWAS (see methods).
Several the regions were associated with more than one of the three body fat ratios or associated with one body fat ratio in more than one of the strata (males, females or sex-combined).
As a result, different leading SNPs were observed for different traits and strata at several loci. To assess whether these represented the same signal, we assessed the LD between the leading SNPs for different traits. SNPs in low LD with the most strongly associated SNP at each locus (R2-value < 0.05) were considered to represent independent signals.
The 'Locus' column denotes: (a) the reported gene from previous GWAS, (b) the most proximal gene, (c) the most strongly associated gene that is regulated by an eQTL in LD with the leading SNP, or (d) a gene containing a missense variant in LD with the leading SNP.
Direction - summary of effect direction for the discovery and replication cohorts, with one '+' or '-' per cohort.
[truncated: 66 more columns]
