# Supplementary material for: Genome-wide association study of body fat distribution identifies adiposity loci and sex-specific genetic effects
Source: Nat Commun. 2019 Jan 21;10:339. doi: 10.1038/s41467-018-08000-4 (PMC6341104; doi:10.1038/s41467-018-08000-4)
Supplement: Supplementary file 5 — Supplementary Data 2 [file 41467_2018_8000_MOESM5_ESM.xlsx]

## Sheet: Sheet1
Supplementary Data 2. Sex heterogeneous effects of body fat ratio-associated SNPs was assessed with GWAMA for all replicated trait-associated SNPs.
			AFR					LFR					TFR
			Females		Males		sex-heterogeneity	Females		Males		sex-heterogeneity	Females		Males		sex-heterogeneity
SNP	Locus	Effect stronger in…	β	P	β	P	P	β	P	β	P	P	β	P	β	P	P
rs9853018	ZBTB38γ	females						-0.05182	9.42065e-19	-0.002875	0.642688	1.28e-16	0.05463	1.11556e-20	-0.001356	0.826852	2.29e-26
rs11856122	ADAMTSL3γ	females						0.05103	1.79578e-18	-0.01183	0.0547582	1.07e-18	-0.05787	2.50059e-23	-0.0005623	0.927292	2.44e-19
rs28584580	ACANγ	females						0.09141	8.50794e-08	-0.04386	0.0175621	2.96e-11	-0.1127	3.97996e-11	0.03882	0.0356257	7.4e-15
rs7680661	HHIPγ	females						0.04704	1.39772e-09	0.01606	0.0502932	5.36e-10	-0.05205	2.04264e-11	-0.01559	0.0574362	8.59e-14
rs41271299	ID4γ	females						-0.09182	3.92599e-12	0.0008787	0.949107	8.08e-10	0.1065	8.08896e-16	-0.0008183	0.952619	3.21e-13
rs9358913	HIST1H2BEγ	females						0.05538	7.41196e-17	-0.00253	0.718273	1.22e-13	-0.05689	1.03295e-17	0.004862	0.488253	1.28e-12
rs62621197	ADAMTS10𝛿	females											-0.1054	2.17215e-09	-0.02887	0.122069	3.52e-11
rs3791679	EFEMP1γ	females						0.05057	3.59852e-13	0.007884	0.280883	5.74e-07	-0.0568	3.14018e-16	-0.002381	0.744815	4.39e-11
rs143384	GDF5γ	females						-0.04537	2.26531e-14	-0.02901	3.25086e-06	7.2e-06	0.0498	5.16435e-17	0.01722	0.00577539	4.43e-11
rs72755233	ADAMTS17γ	females						0.06355	4.36119e-12	0.001986	0.838065	4.18e-08	-0.0744	5.08948e-16	-0.009579	0.324344	8.94e-11
rs4800148	RBBP8, CABLES1, C18orf45γ	females						0.04034	1.11772e-08	-0.01125	0.130168	3.78e-10	-0.04419	3.8765e-10	0.01172	0.115053	1.15e-10
rs2145270	BMP2γ	females	-0.03213	7.13544e-08	-0.02151	0.000720387	0.000288						0.02654	8.82274e-06	0.0007168	0.910355	1.9e-09
rs3817428	ACANγ	females						0.05274	8.28791e-16	0.007376	0.288918	5.97e-10	-0.06083	1.59009e-20	-0.012	0.0844303	3.01e-09
rs35344761	PCSK5γ	females						0.05025	3.0702e-08	0.01988	0.037949	3.06e-08	-0.05199	9.94611e-09	-0.01614	0.0920072	5.66e-09
rs552846225	KDM2Aγ	females						0.0644	1.07397e-10	0.03148	0.00278787	3.66e-06	-0.07989	1.11759e-15	-0.0315	0.00280602	1.71e-08
rs2273368	WNT2Bγ	females						0.03967	8.69651e-08	-0.002427	0.75564	1.58e-07	-0.04254	9.4361e-09	-0.0009675	0.901324	1.83e-08
rs5779197	TSEN15, GLT25D2γ	females						-0.03169	2.91217e-07	-0.01527	0.0197474	8.77e-08	0.03153	3.33825e-07	0.01581	0.0158055	2.49e-08
rs11205303	SF3B4γ	females						-0.05572	3.89284e-21	-0.02969	1.97092e-06	1.61e-05	0.06026	1.8159e-24	0.03331	9.70171e-08	3.85e-08
rs10916174	ZNF678γ	females											-0.04334	8.05367e-08	0.00144	0.867133	6.29e-08
rs798491	AMZ1γ	females						0.04753	7.77732e-14	0.02308	0.000587755	0.000291	-0.05041	2.19236e-15	-0.01637	0.014803	4.11e-07
rs481806	JAZF1γ	females											0.03617	1.42634e-08	0.01009	0.135276	2.48e-06
rs11614785	LARP4γ	females						-0.03533	1.18471e-08	0.009104	0.163464	6.28e-05	0.03976	1.36739e-10	-0.003374	0.605871	4.01e-06
rs994014	PRKG2γ	females						-0.03818	1.42378e-09	0.003697	0.578198	0.000105	0.04164	4.03356e-11	-0.00274	0.680406	8.28e-06
rs2820443	LYPLAL1γ	females						-0.04156	5.55429e-11	-0.006311	0.347788	3.01e-06	0.03672	6.95103e-09	0.004246	0.527751	2.11e-05
rs991967	TGFB2γ	females						-0.03946	1.065e-09	-0.01058	0.121115	0.000182	0.04263	4.34124e-11	0.006261	0.359151	5.62e-05
rs6570507	GPR126γ	females											-0.03875	1.77583e-09	-0.009954	0.144585	6.11e-05
rs527582137	CDK6γ	females											0.03678	4.97646e-08	-0.01285	0.0720373	0.00016
rs3823974	ITGB8γ	females											-0.039	6.55559e-11	-0.0004898	0.938253	0.000173
rs12905253	PMLγ	females											-0.03939	1.57728e-11	-0.00508	0.409311	0.000195
rs115912456	VCANγ	females						0.07203	9.77417e-07	0.04166	0.00712617	4.59e-05	-0.07721	1.51315e-07	-0.06124	7.66732e-05	0.000222
rs4988781	ADAMTS17γ	females											0.03484	2.22051e-08	-0.0001199	0.985474	0.000312
rs55750792	MFAP2γ	females											-0.03229	3.21224e-08	-0.01221	0.0477861	0.000314
rs2492863	C6orf106 γ	females						-0.05296	3.47908e-10	-0.01411	0.11189	3.8e-08
rs9469762	HMGA1γ	females						-0.1013	8.00956e-08	-0.001419	0.941746	3.67e-06
rs754537	RBJ, DNAJC27γ	females	-0.03967	9.8964e-12	0.0001325	0.982896	1.58e-14
rs3812049	SLC12A2γ	males	0.009286	0.16648	0.06102	9.23527e-18	2.9e-07
rs55872725	FTO γ	females	0.0672	6.74969e-30	0.0447	9.81414e-13	6.97e-06
rs11289753	PLCE1β	males	0.01856	0.00163949	0.04227	1.1048e-11	6.95e-05
rs8050894	KAT8γ	females	-0.022	0.000231403	-0.02477	9.77574e-05	0.000339
30 variants were tested for sex-heterogenous effects on AFR, 44 on LFR and 66 on TFR. P-values denote the results from tests for heterogeneity between sexes.
Bonferroni correction was used to correct for multiple testing and P-values < 0.05/140 (3.57*10-4) were considered significant.
The Locus column denotes a gene related to the associated locus either in annotation from previous GWAS (γ), the most proximal gene (β) or LD (R2>0.8) with a missense variant within the gene (𝛿).
All gene names are in italic font.
