# Supplementary material for: Genome-wide association study of body fat distribution identifies adiposity loci and sex-specific genetic effects
Source: Nat Commun. 2019 Jan 21;10:339. doi: 10.1038/s41467-018-08000-4 (PMC6341104; doi:10.1038/s41467-018-08000-4)
Supplement: Supplementary file 6 — Supplementary Data 3 [file 41467_2018_8000_MOESM6_ESM.xlsx]

## Sheet: Supplementary Data 2
Supplementary Data 3. Expression quantitative loci (eQTLS) in LD with leading SNPs at body fat ratio-associated loci.
*Associated loci were investigated for overlap with eQTLs from the Genotype Expression database (GTEx).
The threshold for significance for the eQTLs was set to 2.3*10-9.eQTL SNPs and the leading SNPs for each independent association from our analysis. If a SNPs from our analyses were in LD (R2 > 0.8)
The strongest associated SNP for each tissue and gene in the GTEx dataset was identified. We then estimated the LD between the top eQTL SNPs and the leading SNPs for each independent association from our analysis.
A SNP from our analyses in LD (R2 > 0.8) with a leading eQTL SNP was considered to be overlapping.
Supplementary Data 2. Expression quantitative loci (eQTLS) in LD with leading SNPs at body fat ratio-associated loci*
Leading SNP	CHR	Position_SNP	eQTL_SNP	Position_eQTL	R2	Gene (HGNC_name)	GTEx Tissue	pval_nominal
rs55750792	1	17306870	rs9435731	17306029	0.987186	MFAP2	Lung	5.00124e-31
rs55750792	1	17306870	rs9435733	17308254	0.994344	MST1P2	Thyroid	2.0685e-18
rs55750792	1	17306870	rs55750792	17306870	1	MST1L	Testis	9.80351e-17
rs55750792	1	17306870	rs2284748	17306595	0.990554	ATP13A2	Cells Transformed fibroblasts	2.29668e-16
rs55750792	1	17306870	rs2284748	17306595	0.990554	MST1P2	Brain Hippocampus	1.03776e-09
rs2273368	1	113063771	rs17030613	113190807	0.93518	WNT2B	Brain Cortex	5.16145e-14
rs2273368	1	113063771	rs3737136	113060432	0.951014	WNT2B	Brain Frontal Cortex BA9	3.05206e-12
rs2273368	1	113063771	rs3795819	113234179	0.921306	MOV10	Artery Tibial	1.56661e-11
rs2273368	1	113063771	rs3795819	113234179	0.921306	MOV10	Nerve Tibial	3.70774e-11
rs754537	2	25176277	rs754536	25176200	0.999458	DNAJC27-AS1	Brain Cerebellum	4.78831e-11
rs7562173	2	46976217	rs35158352	46953763	0.923457	PIGF	Skin Not Sun Exposed Suprapubic	3.34741e-10
rs3791679	2	56096892	rs1346789	56092052	0.882173	EFEMP1	Thyroid	8.27648e-17
rs4521268	3	49137904	rs7612459	48943496	0.937783	WDR6	Adipose Subcutaneous	4.60167e-93
rs4521268	3	49137904	rs9876848	48844059	0.934754	WDR6	Nerve Tibial	6.87743e-68
rs4521268	3	49137904	rs7373790	49090696	0.941067	WDR6	Cells Transformed fibroblasts	5.68675e-65
rs4521268	3	49137904	rs7621015	49016056	0.93787	WDR6	Esophagus Mucosa	5.59507e-61
rs4521268	3	49137904	rs7647093	48977398	0.937808	WDR6	Lung	2.41754e-53
rs4521268	3	49137904	rs12493578	48730116	0.82205	NCKIPSD	Cells Transformed fibroblasts	1.02665e-45
rs4521268	3	49137904	rs4974080	49030828	0.937489	WDR6	Muscle Skeletal	8.0836e-43
rs4521268	3	49137904	rs1134591	48972892	0.935766	WDR6	Artery Tibial	5.4811e-42
rs4521268	3	49137904	rs6789285	49097783	0.940758	WDR6	Whole Blood	3.33202e-37
rs4521268	3	49137904	rs12497850	48748989	0.821117	NCKIPSD	Nerve Tibial	5.62232e-36
rs4521268	3	49137904	rs8926	49052785	0.928307	WDR6	Adipose Visceral Omentum	4.31246e-34
rs4521268	3	49137904	rs10865952	48744484	0.821562	NCKIPSD	Artery Tibial	5.98531e-34
rs4521268	3	49137904	rs6792510	48723302	0.816614	NCKIPSD	Esophagus Mucosa	6.3924e-34
rs4521268	3	49137904	rs1352420	48757291	0.851381	NCKIPSD	Thyroid	1.96514e-31
rs4521268	3	49137904	rs1352420	48757291	0.851381	NCKIPSD	Esophagus Muscularis	1.9714e-31
rs4521268	3	49137904	rs12493578	48730116	0.82205	NCKIPSD	Muscle Skeletal	5.82759e-31
rs4521268	3	49137904	rs7638154	49299375	0.804059	CCDC36	Artery Tibial	6.81872e-31
rs4521268	3	49137904	rs7647093	48977398	0.937808	WDR6	Breast Mammary Tissue	2.71237e-29
rs4521268	3	49137904	rs12497850	48748989	0.821117	NCKIPSD	Artery Aorta	4.82492e-27
rs4521268	3	49137904	rs6792510	48723302	0.816614	NCKIPSD	Adipose Subcutaneous	1.26632e-25
rs4521268	3	49137904	rs8926	49052785	0.928307	WDR6	Colon Transverse	6.0667e-25
rs4521268	3	49137904	3:48986546_CATTTATTT_C	48986546	0.937824	WDR6	Testis	2.02343e-24
rs4521268	3	49137904	rs7643368	48992855	0.937711	WDR6	Heart Atrial Appendage	6.17047e-24
rs4521268	3	49137904	rs781673408	48743496	0.824279	NCKIPSD	Adipose Visceral Omentum	4.58786e-23
rs4521268	3	49137904	rs12487580	49182932	0.985955	WDR6	Stomach	2.60154e-22
rs4521268	3	49137904	rs7626445	49114544	0.937857	WDR6	Heart Left Ventricle	4.99515e-22
rs4521268	3	49137904	rs6792510	48723302	0.816614	NCKIPSD	Testis	5.39397e-22
rs4521268	3	49137904	rs7428387	48928232	0.935238	WDR6	Brain Cerebellum	6.47191e-22
rs4521268	3	49137904	rs7647093	48977398	0.937808	P4HTM	Thyroid	1.4876e-20
rs4521268	3	49137904	rs1352420	48757291	0.851381	NCKIPSD	Lung	2.27852e-20
rs4521268	3	49137904	rs9867373	48960938	0.937808	ARIH2	Thyroid	2.81641e-20
rs4521268	3	49137904	rs9681717	48872998	0.935044	WDR6	Esophagus Muscularis	6.18851e-20
rs4521268	3	49137904	rs6795756	49232728	0.806243	CCDC36	Artery Aorta	1.14357e-19
rs4521268	3	49137904	rs12493578	48730116	0.82205	NCKIPSD	Heart Left Ventricle	1.21322e-19
rs4521268	3	49137904	rs10780033	48891275	0.935139	WDR6	Pancreas	4.10496e-19
rs4521268	3	49137904	rs11715581	49194331	0.810887	CCDC36	Esophagus Muscularis	4.14007e-19
rs4521268	3	49137904	rs9682444	48852639	0.934754	NCKIPSD	Skin Sun Exposed Lower leg	6.93413e-19
rs4521268	3	49137904	rs1352420	48757291	0.851381	DALRD3	Cells Transformed fibroblasts	7.52026e-19
rs4521268	3	49137904	rs12493578	48730116	0.82205	NCKIPSD	Colon Sigmoid	6.11544e-18
rs4521268	3	49137904	rs781673408	48743496	0.824279	NCKIPSD	Adrenal Gland	6.94174e-18
rs4521268	3	49137904	rs6792510	48723302	0.816614	NCKIPSD	Brain Caudate basal ganglia	5.61706e-17
rs4521268	3	49137904	rs6792510	48723302	0.816614	NCKIPSD	Whole Blood	6.20464e-17
rs4521268	3	49137904	rs4955418	49200627	0.810574	CCDC71	Brain Cerebellar Hemisphere	8.26133e-17
rs4521268	3	49137904	rs12493578	48730116	0.82205	NCKIPSD	Pancreas	1.05177e-16
rs4521268	3	49137904	rs1352420	48757291	0.851381	NCKIPSD	Esophagus Gastroesophageal Junction	1.58169e-16
rs4521268	3	49137904	rs6792510	48723302	0.816614	NCKIPSD	Brain Anterior cingulate cortex BA24	2.02186e-16
rs4521268	3	49137904	rs12493578	48730116	0.82205	NCKIPSD	Brain Cerebellum	2.40827e-16
rs4521268	3	49137904	rs12493578	48730116	0.82205	NCKIPSD	Stomach	4.38127e-16
rs4521268	3	49137904	rs7630742	48780081	0.926243	NCKIPSD	Brain Frontal Cortex BA9	8.50436e-16
rs4521268	3	49137904	rs9311432	48850443	0.934829	WDR6	Artery Aorta	8.84428e-16
rs4521268	3	49137904	rs12493578	48730116	0.82205	NCKIPSD	Liver	1.08109e-15
rs4521268	3	49137904	rs7645551	49184795	0.985955	P4HTM	Pancreas	1.29411e-15
rs4521268	3	49137904	rs1352420	48757291	0.851381	NCKIPSD	Skin Not Sun Exposed Suprapubic	1.32365e-15
rs4521268	3	49137904	rs4858831	48735558	0.82166	NCKIPSD	Brain Cortex	3.13773e-15
rs4521268	3	49137904	rs4955418	49200627	0.810574	CCDC36	Adipose Visceral Omentum	7.87629e-15
rs4521268	3	49137904	rs9867373	48960938	0.937808	P4HTM	Cells Transformed fibroblasts	1.95414e-14
rs4521268	3	49137904	rs6792510	48723302	0.816614	NCKIPSD	Brain Putamen basal ganglia	2.55271e-14
rs4521268	3	49137904	rs6792510	48723302	0.816614	NCKIPSD	Brain Hippocampus	4.1477e-14
rs4521268	3	49137904	rs13078308	48878407	0.935123	WDR6	Liver	4.15729e-14
rs4521268	3	49137904	rs781673408	48743496	0.824279	NCKIPSD	Colon Transverse	5.21358e-14
rs4521268	3	49137904	rs12493578	48730116	0.82205	NCKIPSD	Brain Nucleus accumbens basal ganglia	7.06349e-14
rs4521268	3	49137904	rs12493578	48730116	0.82205	NCKIPSD	Pituitary	1.3189e-13
rs4521268	3	49137904	rs12629759	49237394	0.8045	CCDC36	Lung	1.70165e-13
rs4521268	3	49137904	rs11717524	49261594	0.804765	RP11-3B7.1	Artery Tibial	1.77011e-13
rs4521268	3	49137904	rs7615675	48947183	0.937117	WDR6	Brain Cerebellar Hemisphere	2.76759e-13
rs4521268	3	49137904	rs4955419	49200692	0.810289	RP11-3B7.1	Adipose Visceral Omentum	3.27443e-13
rs4521268	3	49137904	rs6786665	48996606	0.93768	WDR6	Artery Coronary	4.72259e-13
rs4521268	3	49137904	rs11717524	49261594	0.804765	CCDC71	Brain Cerebellum	5.02545e-13
rs4521268	3	49137904	rs4536858	49193081	0.810838	NCKIPSD	Brain Cerebellar Hemisphere	5.6382e-13
rs4521268	3	49137904	rs7636057	48992582	0.937742	WDR6	Adrenal Gland	6.03642e-13
rs4521268	3	49137904	rs6786665	48996606	0.93768	ARIH2	Lung	9.32153e-13
rs4521268	3	49137904	rs6786665	48996606	0.93768	ARIH2	Esophagus Mucosa	9.48402e-13
rs4521268	3	49137904	rs4858828	48724811	0.821834	NCKIPSD	Heart Atrial Appendage	2.8039e-12
rs4521268	3	49137904	rs6446252	48911125	0.935224	WDR6	Brain Hippocampus	3.18267e-12
rs4521268	3	49137904	rs6791542	48787219	0.926143	NCKIPSD	Brain Spinal cord cervical c-1	3.40243e-12
rs4521268	3	49137904	rs4536858	49193081	0.810838	CCDC36	Heart Atrial Appendage	3.67558e-12
rs4521268	3	49137904	rs12490393	49196132	0.810859	KLHDC8B	Thyroid	4.50386e-12
rs4521268	3	49137904	rs12637576	49237334	0.805033	CCDC36	Colon Sigmoid	5.1726e-12
rs4521268	3	49137904	rs12497850	48748989	0.821117	NCKIPSD	Brain Amygdala	1.48461e-11
rs4521268	3	49137904	rs1134591	48972892	0.935766	ARIH2	Skin Sun Exposed Lower leg	2.08828e-11
rs4521268	3	49137904	rs6795756	49232728	0.806243	CCDC36	Colon Transverse	2.68372e-11
rs4521268	3	49137904	rs11705737	48951259	0.930376	ARIH2	Adipose Subcutaneous	3.02604e-11
rs4521268	3	49137904	rs10780033	48891275	0.935139	WDR6	Esophagus Gastroesophageal Junction	5.00851e-11
rs4521268	3	49137904	3:48860215_TG_T	48860215	0.927699	CCDC36	Muscle Skeletal	5.62275e-11
rs4521268	3	49137904	rs28642807	48926816	0.935225	DALRD3	Esophagus Mucosa	6.54059e-11
rs4521268	3	49137904	rs7615675	48947183	0.937117	DALRD3	Adipose Subcutaneous	9.32148e-11
rs4521268	3	49137904	rs4364202	49151001	0.992681	ARIH2	Pancreas	3.19724e-10
rs4521268	3	49137904	rs7653459	48838267	0.934397	WDR6	Small Intestine Terminal Ileum	3.54242e-10
rs4521268	3	49137904	rs12637576	49237334	0.805033	CCDC36	Esophagus Gastroesophageal Junction	3.83057e-10
rs4521268	3	49137904	rs6786665	48996606	0.93768	WDR6	Vagina	4.81646e-10
rs4521268	3	49137904	rs5848864	49195853	0.810877	CCDC36	Nerve Tibial	5.6155e-10
rs4521268	3	49137904	rs5848864	49195853	0.810877	RP11-3B7.1	Lung	7.70351e-10
rs4521268	3	49137904	rs9867373	48960938	0.937808	P4HTM	Adrenal Gland	8.61653e-10
rs4521268	3	49137904	3:48860215_TG_T	48860215	0.927699	ARIH2	Skin Not Sun Exposed Suprapubic	1.04669e-09
rs4521268	3	49137904	rs4955418	49200627	0.810574	CCDC36	Adipose Subcutaneous	1.46212e-09
rs4521268	3	49137904	rs10865952	48744484	0.821562	NCKIPSD	Brain Hypothalamus	1.62287e-09
rs4521268	3	49137904	rs4521268	49137904	1	DALRD3	Nerve Tibial	1.77969e-09
rs4521268	3	49137904	rs11920267	49275964	0.804007	CCDC36	Spleen	2.13374e-09
rs13069365	3	51016959	rs34866096	50720991	0.922273	HEMK1	Cells Transformed fibroblasts	2.19978e-12
rs13069365	3	51016959	3:50780614_CT_C	50780614	0.914663	MANF	Testis	3.53768e-12
rs13069365	3	51016959	rs1379875	50880360	0.852832	MAPKAPK3	Whole Blood	6.76409e-11
rs13069365	3	51016959	rs34223701	50741270	0.840808	C3orf18	Heart Left Ventricle	6.94535e-11
rs13069365	3	51016959	rs34632971	50657660	0.908448	LINC02019	Skin Sun Exposed Lower leg	1.71886e-09
rs13069365	3	51016959	rs34320663	50852317	0.923684	C3orf18	Muscle Skeletal	2.16719e-09
3:52718183_CAAAAA_C	3	52718183	rs12493107	52706724	0.809897	NEK4	Minor Salivary Gland	1.99104e-09
rs9853018	3	141101961	rs6763931	141102833	0.997649	ZBTB38	Thyroid	6.68579e-13
rs9853018	3	141101961	rs13068733	141118028	0.994767	ZBTB38	Adipose Subcutaneous	9.32666e-11
rs9853018	3	141101961	rs7624084	141093285	0.924909	ZBTB38	Whole Blood	2.77623e-10
rs4694504	4	73496691	rs1401144	73506817	0.856756	ADAMTS3	Skin Not Sun Exposed Suprapubic	7.35743e-13
rs3812049	5	127418850	rs2250127	127388844	0.94301	LINC01184	Muscle Skeletal	1.27018e-54
rs3812049	5	127418850	rs34576922	127364103	0.943791	LINC01184	Adipose Subcutaneous	8.12273e-44
rs3812049	5	127418850	rs1560637	127448066	0.935111	LINC01184	Esophagus Mucosa	9.40132e-39
rs3812049	5	127418850	rs34576922	127364103	0.943791	LINC01184	Lung	1.04997e-34
rs3812049	5	127418850	rs2568928	127487603	0.931191	LINC01184	Nerve Tibial	2.23887e-30
rs3812049	5	127418850	rs9327468	127441861	0.935163	LINC01184	Thyroid	8.67359e-30
rs3812049	5	127418850	rs3749748	127350549	0.943497	LINC01184	Adipose Visceral Omentum	3.93753e-29
rs3812049	5	127418850	rs1993878	127476971	0.934086	LINC01184	Cells Transformed fibroblasts	3.0839e-27
rs3812049	5	127418850	rs9327468	127441861	0.935163	LINC01184	Skin Sun Exposed Lower leg	3.36315e-27
rs3812049	5	127418850	rs17764730	127357526	0.943718	LINC01184	Skin Not Sun Exposed Suprapubic	8.84823e-26
rs3812049	5	127418850	rs1112956	127433798	0.935195	LINC01184	Pancreas	3.54929e-24
rs3812049	5	127418850	rs6888037	127406259	0.943587	LINC01184	Heart Left Ventricle	2.51565e-19
rs3812049	5	127418850	rs6889311	127431285	0.935199	LINC01184	Artery Aorta	1.53883e-17
rs3812049	5	127418850	rs6860245	127367998	0.944829	LINC01184	Heart Atrial Appendage	4.5509e-17
rs3812049	5	127418850	rs2409110	127433047	0.935195	LINC01184	Esophagus Muscularis	4.99733e-16
rs3812049	5	127418850	rs34576922	127364103	0.943791	LINC01184	Colon Transverse	3.59902e-13
rs3812049	5	127418850	rs2568928	127487603	0.931191	LINC01184	Adrenal Gland	8.89647e-13
rs3812049	5	127418850	rs3749748	127350549	0.943497	LINC01184	Liver	2.79521e-12
rs3812049	5	127418850	rs6888037	127406259	0.943587	LINC01184	Colon Sigmoid	3.14773e-12
rs3812049	5	127418850	rs2250127	127388844	0.94301	LINC01184	Whole Blood	8.15082e-12
rs3812049	5	127418850	rs17764730	127357526	0.943718	LINC01184	Esophagus Gastroesophageal Junction	3.17971e-11
rs3812049	5	127418850	rs6888037	127406259	0.943587	LINC01184	Testis	1.22697e-10
rs3812049	5	127418850	rs3749748	127350549	0.943497	LINC01184	Breast Mammary Tissue	2.24784e-10
rs3812049	5	127418850	rs6888037	127406259	0.943587	LINC01184	Brain Caudate basal ganglia	2.77496e-10
rs3812049	5	127418850	rs790155	127498380	0.882523	LINC01184	Ovary	4.46657e-10
rs3812049	5	127418850	rs3749748	127350549	0.943497	LINC01184	Vagina	1.36021e-09
rs351855	5	176520243	rs3135911	176513896	0.984608	FGFR4	Cells Transformed fibroblasts	3.2188e-13
rs351855	5	176520243	rs31778	176522036	0.976472	FGFR4	Thyroid	6.07613e-12
rs2492863	6	34603646	rs3800461	34616322	0.801529	C6orf106	Nerve Tibial	4.78232e-20
rs2492863	6	34603646	rs112563428	34800435	0.803438	C6orf106	Skin Sun Exposed Lower leg	9.21933e-17
rs2492863	6	34603646	rs3800461	34616322	0.801529	C6orf106	Thyroid	2.502e-14
rs2492863	6	34603646	rs112563428	34800435	0.803438	C6orf106	Brain Cortex	1.43773e-12
rs2492863	6	34603646	rs112563428	34800435	0.803438	C6orf106	Adipose Subcutaneous	2.4181e-12
rs2492863	6	34603646	rs11752260	34580751	0.996289	C6orf106	Muscle Skeletal	3.66211e-12
rs2492863	6	34603646	rs3839632	34604185	0.952168	C6orf106	Brain Frontal Cortex BA9	4.38952e-11
rs2492863	6	34603646	rs112563428	34800435	0.803438	C6orf106	Heart Atrial Appendage	6.79983e-11
rs2492863	6	34603646	rs76967117	34603691	0.804633	C6orf106	Artery Tibial	9.72339e-10
rs2492863	6	34603646	rs2744938	34552110	0.936469	RP3-391O22.3	Testis	1.91431e-09
rs314263	6	105392745	rs314290	105426994	0.905618	LIN28B	Pituitary	6.76594e-13
rs6570507	6	142679572	rs6570507	142679572	1	ADGRG6	Adipose Subcutaneous	1.22934e-09
rs798491	7	2800521	rs798488	2802522	0.997676	GNA12	Esophagus Muscularis	1.19267e-31
rs798491	7	2800521	rs1636264	2864586	0.932815	GNA12	Cells EBV-transformed lymphocytes	1.24551e-21
rs798491	7	2800521	rs798526	2775542	0.966578	GNA12	Skin Sun Exposed Lower leg	3.72889e-17
rs798491	7	2800521	rs2533879	2859847	0.970192	GNA12	Esophagus Gastroesophageal Junction	7.73661e-15
rs798491	7	2800521	rs798548	2760935	0.927314	GNA12	Esophagus Mucosa	1.83613e-12
rs798491	7	2800521	rs2533878	2878707	0.939643	GNA12	Cells Transformed fibroblasts	8.03349e-11
rs798491	7	2800521	rs798498	2795882	0.964723	GNA12	Lung	5.32394e-10
rs4733727	8	130731484	rs7828785	130757308	0.90076	GSDMC	Esophagus Mucosa	2.85981e-78
rs4733727	8	130731484	rs7828785	130757308	0.90076	GSDMC	Skin Sun Exposed Lower leg	6.7554e-47
rs4733727	8	130731484	rs7828785	130757308	0.90076	GSDMC	Skin Not Sun Exposed Suprapubic	6.50804e-27
rs7039458	9	86639999	rs13296528	86522550	0.897705	RMI1	Testis	1.52463e-12
rs7039458	9	86639999	rs295268	86429305	0.882684	RMI1	Cells Transformed fibroblasts	2.23468e-10
rs767673767	10	72433203	10:72431265_GAATAT_G	72431265	0.993076	ADAMTS14	Brain Cortex	8.60057e-13
rs767673767	10	72433203	10:72431265_GAATAT_G	72431265	0.993076	ADAMTS14	Brain Cerebellum	1.64058e-12
rs767673767	10	72433203	rs10823595	72422354	0.879647	ADAMTS14	Brain Hippocampus	1.08352e-11
rs1138714	11	825110	rs1138714	825110	1	CRACR2B	Pancreas	7.26793e-24
rs1138714	11	825110	rs7942159	822622	0.895741	AP006621.5	Brain Amygdala	1.09961e-10
rs552846225	11	66913469	rs12790261	66988048	0.817758	RAD9A	Testis	2.33533e-33
rs552846225	11	66913469	rs61734601	67184725	0.823793	RAD9A	Artery Tibial	7.82924e-31
rs552846225	11	66913469	rs12790261	66988048	0.817758	RAD9A	Esophagus Muscularis	6.13454e-29
rs552846225	11	66913469	rs56088284	66899619	0.849617	RAD9A	Adipose Subcutaneous	7.10712e-29
rs552846225	11	66913469	rs56088284	66899619	0.849617	RAD9A	Thyroid	7.35559e-23
rs552846225	11	66913469	rs7952436	67024534	0.842972	RAD9A	Lung	1.13468e-22
rs552846225	11	66913469	rs61734601	67184725	0.823793	RAD9A	Muscle Skeletal	8.84612e-21
rs552846225	11	66913469	rs56088284	66899619	0.849617	RAD9A	Artery Aorta	7.0518e-19
rs552846225	11	66913469	rs12790261	66988048	0.817758	RAD9A	Skin Not Sun Exposed Suprapubic	7.87356e-18
rs552846225	11	66913469	rs7952436	67024534	0.842972	RAD9A	Colon Sigmoid	3.26447e-17
rs552846225	11	66913469	rs12790261	66988048	0.817758	RAD9A	Adipose Visceral Omentum	9.54441e-17
rs552846225	11	66913469	rs61734601	67184725	0.823793	RAD9A	Pituitary	3.68158e-15
rs552846225	11	66913469	rs7952436	67024534	0.842972	RAD9A	Esophagus Gastroesophageal Junction	8.51083e-15
rs552846225	11	66913469	rs76335321	67097778	0.837104	RAD9A	Cells Transformed fibroblasts	1.33538e-14
rs552846225	11	66913469	rs56088284	66899619	0.849617	RAD9A	Brain Caudate basal ganglia	1.06034e-12
rs552846225	11	66913469	rs76335321	67097778	0.837104	RAD9A	Skin Sun Exposed Lower leg	1.33681e-12
rs552846225	11	66913469	rs56088284	66899619	0.849617	RAD9A	Brain Nucleus accumbens basal ganglia	9.80096e-12
rs552846225	11	66913469	rs56088284	66899619	0.849617	RAD9A	Stomach	7.81522e-11
rs552846225	11	66913469	rs56088284	66899619	0.849617	RAD9A	Heart Left Ventricle	1.59597e-10
rs11049566	12	28532961	rs12368409	28457178	0.88736	CCDC91	Thyroid	1.57486e-16
rs11049566	12	28532961	rs11049472	28382705	0.810361	CCDC91	Skin Not Sun Exposed Suprapubic	6.27489e-13
rs11049566	12	28532961	rs1824768	28359463	0.80978	CCDC91	Esophagus Mucosa	2.44213e-12
rs12905253	15	74232437	rs4886778	74225388	0.87082	LOXL1	Pituitary	1.61541e-12
rs12905253	15	74232437	rs2165241	74222202	0.914239	LOXL1-AS1	Pituitary	3.41958e-10
rs8026676	15	89361669	rs8028537	89345947	0.878475	RP11-343B18.2	Artery Tibial	2.63824e-13
16:28862780_CT_C	16	28862780	rs7187776	28857645	0.945813	TUFM	Whole Blood	4.92906e-75
16:28862780_CT_C	16	28862780	rs62037365	28868962	0.958845	CDC37P1	Artery Tibial	1.61654e-41
16:28862780_CT_C	16	28862780	rs8049439	28837515	0.943529	TUFM	Artery Tibial	2.53051e-40
16:28862780_CT_C	16	28862780	rs201017113	28889697	0.955467	RP11-1348G14.4	Artery Tibial	1.78933e-33
16:28862780_CT_C	16	28862780	rs56040780	28861881	0.959445	CDC37P1	Lung	2.4386e-33
16:28862780_CT_C	16	28862780	rs8049439	28837515	0.943529	TUFM	Thyroid	7.25011e-31
16:28862780_CT_C	16	28862780	rs8062405	28837906	0.953829	ATP2A1-AS1	Muscle Skeletal	2.59309e-29
16:28862780_CT_C	16	28862780	16:28823040_AT_A	28823040	0.94909	CDC37P1	Adipose Subcutaneous	4.1671e-29
16:28862780_CT_C	16	28862780	rs1987472	28825777	0.949291	CDC37P1	Nerve Tibial	7.27545e-29
16:28862780_CT_C	16	28862780	rs7187776	28857645	0.945813	TUFM	Artery Aorta	4.63512e-27
16:28862780_CT_C	16	28862780	rs8049439	28837515	0.943529	TUFM	Lung	8.0288e-27
16:28862780_CT_C	16	28862780	rs62037365	28868962	0.958845	CDC37P1	Colon Transverse	4.03326e-26
16:28862780_CT_C	16	28862780	rs62037365	28868962	0.958845	CDC37P1	Colon Transverse	4.03326e-26
16:28862780_CT_C	16	28862780	rs1987472	28825777	0.949291	CDC37P1	Breast Mammary Tissue	6.10792e-26
16:28862780_CT_C	16	28862780	rs8049439	28837515	0.943529	TUFM	Nerve Tibial	1.57151e-25
16:28862780_CT_C	16	28862780	rs62037365	28868962	0.958845	CDC37P1	Pancreas	2.12596e-24
16:28862780_CT_C	16	28862780	rs7187776	28857645	0.945813	TUFM	Esophagus Muscularis	4.62786e-24
16:28862780_CT_C	16	28862780	rs7187776	28857645	0.945813	TUFM	Esophagus Muscularis	4.62786e-24
16:28862780_CT_C	16	28862780	rs8049439	28837515	0.943529	RP11-1348G14.4	Adipose Subcutaneous	5.05688e-22
16:28862780_CT_C	16	28862780	rs8049439	28837515	0.943529	TUFM	Pancreas	2.18943e-21
16:28862780_CT_C	16	28862780	rs8049439	28837515	0.943529	TUFM	Skin Not Sun Exposed Suprapubic	8.47301e-21
16:28862780_CT_C	16	28862780	rs7187776	28857645	0.945813	TUFM	Adipose Subcutaneous	4.60558e-20
16:28862780_CT_C	16	28862780	rs8049439	28837515	0.943529	RP11-1348G14.4	Skin Sun Exposed Lower leg	6.84711e-20
16:28862780_CT_C	16	28862780	rs1987471	28825866	0.94929	CDC37P1	Artery Coronary	1.20595e-18
16:28862780_CT_C	16	28862780	rs62036614	28824685	0.946181	RP11-1348G14.4	Artery Aorta	3.83922e-18
16:28862780_CT_C	16	28862780	rs62037364	28868695	0.948186	CDC37P1	Testis	1.27031e-17
16:28862780_CT_C	16	28862780	rs8049439	28837515	0.943529	TUFM	Colon Sigmoid	1.51407e-17
16:28862780_CT_C	16	28862780	rs8049439	28837515	0.943529	TUFM	Esophagus Mucosa	3.69561e-17
16:28862780_CT_C	16	28862780	rs62036614	28824685	0.946181	RP11-1348G14.4	Esophagus Muscularis	1.28118e-16
16:28862780_CT_C	16	28862780	rs62036614	28824685	0.946181	RP11-1348G14.4	Esophagus Muscularis	1.28118e-16
16:28862780_CT_C	16	28862780	rs10658897	28842584	0.95605	RP11-1348G14.4	Breast Mammary Tissue	1.5729e-16
16:28862780_CT_C	16	28862780	rs12325113	28848668	0.956535	RP11-1348G14.4	Thyroid	1.94381e-16
16:28862780_CT_C	16	28862780	16:28823040_AT_A	28823040	0.94909	NPIPB9	Esophagus Muscularis	9.691e-15
16:28862780_CT_C	16	28862780	16:28823040_AT_A	28823040	0.94909	NPIPB9	Esophagus Muscularis	9.691e-15
16:28862780_CT_C	16	28862780	rs8049439	28837515	0.943529	TUFM	Esophagus Gastroesophageal Junction	1.41042e-14
16:28862780_CT_C	16	28862780	rs62036622	28837203	0.947519	RP11-1348G14.4	Spleen	4.12401e-14
16:28862780_CT_C	16	28862780	rs62036622	28837203	0.947519	EIF3C	Artery Tibial	9.72693e-14
16:28862780_CT_C	16	28862780	rs62036618	28828834	0.95004	SH2B1	Adipose Subcutaneous	1.10158e-13
16:28862780_CT_C	16	28862780	rs8049439	28837515	0.943529	TUFM	Ovary	5.45101e-13
16:28862780_CT_C	16	28862780	rs1987472	28825777	0.949291	CDC37P1	Small Intestine Terminal Ileum	1.00532e-12
16:28862780_CT_C	16	28862780	rs72793812	28840381	0.948243	RP11-1348G14.4	Lung	1.95997e-12
16:28862780_CT_C	16	28862780	rs8049439	28837515	0.943529	RP11-1348G14.4	Adipose Visceral Omentum	2.52099e-12
16:28862780_CT_C	16	28862780	rs8049439	28837515	0.943529	RP11-1348G14.4	Colon Transverse	4.5411e-12
16:28862780_CT_C	16	28862780	rs8049439	28837515	0.943529	RP11-1348G14.4	Colon Transverse	4.5411e-12
16:28862780_CT_C	16	28862780	rs10658897	28842584	0.95605	RP11-1348G14.4	Prostate	1.1185e-11
16:28862780_CT_C	16	28862780	rs62037364	28868695	0.948186	RP11-1348G14.4	Skin Not Sun Exposed Suprapubic	3.70247e-11
16:28862780_CT_C	16	28862780	rs7187776	28857645	0.945813	TUFM	Breast Mammary Tissue	1.26442e-10
16:28862780_CT_C	16	28862780	rs8049439	28837515	0.943529	TUFM	Spleen	1.66187e-10
16:28862780_CT_C	16	28862780	rs62036613	28823097	0.946305	RP11-1348G14.4	Small Intestine Terminal Ileum	2.15103e-10
16:28862780_CT_C	16	28862780	rs12928404	28847246	0.931544	TUFM	Brain Nucleus accumbens basal ganglia	3.61054e-10
16:28862780_CT_C	16	28862780	rs62036618	28828834	0.95004	RP11-1348G14.4	Adrenal Gland	5.74413e-10
16:28862780_CT_C	16	28862780	rs62036613	28823097	0.946305	SBK1	Skin Sun Exposed Lower leg	5.87603e-10
16:28862780_CT_C	16	28862780	rs8062405	28837906	0.953829	SH2B1	Brain Cerebellum	6.52567e-10
16:28862780_CT_C	16	28862780	rs62036622	28837203	0.947519	EIF3C	Heart Left Ventricle	6.70456e-10
16:28862780_CT_C	16	28862780	16:28823040_AT_A	28823040	0.94909	TUFM	Brain Caudate basal ganglia	1.41289e-09
16:28862780_CT_C	16	28862780	rs7498555	28893571	0.955396	RP11-1348G14.4	Esophagus Gastroesophageal Junction	1.42788e-09
16:28862780_CT_C	16	28862780	rs12928404	28847246	0.931544	TUFM	Brain Hippocampus	1.76009e-09
16:90062323_ACT_A	16	90062323	rs77270200	90093075	0.858499	DBNDD1	Artery Tibial	7.54262e-35
16:90062323_ACT_A	16	90062323	rs77603042	90083239	0.873846	DBNDD1	Thyroid	3.70518e-26
16:90062323_ACT_A	16	90062323	rs77603042	90083239	0.873846	DBNDD1	Lung	4.16272e-26
16:90062323_ACT_A	16	90062323	rs77270200	90093075	0.858499	GAS8	Brain Cerebellum	6.57221e-23
16:90062323_ACT_A	16	90062323	rs77603042	90083239	0.873846	GAS8-AS1	Brain Cerebellum	1.07517e-22
16:90062323_ACT_A	16	90062323	rs77603042	90083239	0.873846	DBNDD1	Cells Transformed fibroblasts	2.68987e-22
16:90062323_ACT_A	16	90062323	rs77381714	90078022	0.989093	DBNDD1	Colon Transverse	2.09336e-21
16:90062323_ACT_A	16	90062323	rs77381714	90078022	0.989093	DBNDD1	Colon Transverse	2.09336e-21
16:90062323_ACT_A	16	90062323	rs77603042	90083239	0.873846	DBNDD1	Heart Atrial Appendage	3.41972e-21
16:90062323_ACT_A	16	90062323	rs77603042	90083239	0.873846	DBNDD1	Colon Sigmoid	3.07974e-20
16:90062323_ACT_A	16	90062323	rs77603042	90083239	0.873846	DBNDD1	Skin Sun Exposed Lower leg	1.55034e-19
16:90062323_ACT_A	16	90062323	rs77603042	90083239	0.873846	DBNDD1	Esophagus Muscularis	1.08992e-18
16:90062323_ACT_A	16	90062323	rs77603042	90083239	0.873846	DBNDD1	Esophagus Muscularis	1.08992e-18
16:90062323_ACT_A	16	90062323	rs77270200	90093075	0.858499	GAS8	Brain Cerebellar Hemisphere	1.38552e-18
16:90062323_ACT_A	16	90062323	rs77603042	90083239	0.873846	DBNDD1	Skin Not Sun Exposed Suprapubic	1.89657e-18
16:90062323_ACT_A	16	90062323	rs77270200	90093075	0.858499	GAS8-AS1	Brain Cortex	4.42493e-18
16:90062323_ACT_A	16	90062323	rs77603042	90083239	0.873846	DBNDD1	Nerve Tibial	1.06644e-17
16:90062323_ACT_A	16	90062323	rs77603042	90083239	0.873846	DBNDD1	Heart Left Ventricle	2.03209e-17
16:90062323_ACT_A	16	90062323	rs73283845	90055664	0.913473	DBNDD1	Adipose Visceral Omentum	3.43776e-17
16:90062323_ACT_A	16	90062323	rs77603042	90083239	0.873846	DBNDD1	Adrenal Gland	6.20228e-17
16:90062323_ACT_A	16	90062323	rs77603042	90083239	0.873846	DBNDD1	Stomach	4.98197e-15
16:90062323_ACT_A	16	90062323	rs77603042	90083239	0.873846	GAS8-AS1	Brain Frontal Cortex BA9	3.95606e-13
16:90062323_ACT_A	16	90062323	rs77270200	90093075	0.858499	DBNDD1	Pancreas	1.72545e-12
16:90062323_ACT_A	16	90062323	rs73283859	90062520	0.995378	GAS8	Adrenal Gland	6.96022e-11
16:90062323_ACT_A	16	90062323	rs77381714	90078022	0.989093	DBNDD1	Esophagus Gastroesophageal Junction	1.27055e-10
16:90062323_ACT_A	16	90062323	rs58827852	90058754	0.904235	DBNDD1	Pituitary	1.07601e-09
rs2071167	17	42287519	rs227577	42210298	0.830457	ASB16-AS1	Esophagus Mucosa	4.66035e-21
rs2071167	17	42287519	rs1135215	42253519	0.834345	ASB16-AS1	Whole Blood	3.26196e-19
rs2071167	17	42287519	rs7213436	42252163	0.834362	ASB16-AS1	Testis	8.07828e-19
rs2071167	17	42287519	rs1135215	42253519	0.834345	ASB16-AS1	Skin Sun Exposed Lower leg	8.4338e-18
rs2071167	17	42287519	rs67143613	42242656	0.83409	ASB16-AS1	Cells Transformed fibroblasts	3.96846e-15
rs2071167	17	42287519	rs12947939	42250378	0.834408	ASB16-AS1	Adipose Subcutaneous	1.08868e-13
rs2071167	17	42287519	rs7213436	42252163	0.834362	ASB16-AS1	Heart Left Ventricle	4.70463e-12
rs2071167	17	42287519	rs10628218	42249717	0.830305	ASB16	Esophagus Mucosa	2.75758e-11
rs2071167	17	42287519	rs10628218	42249717	0.830305	ASB16	Skin Not Sun Exposed Suprapubic	7.91525e-11
rs2071167	17	42287519	rs433610	42197281	0.801713	ASB16-AS1	Nerve Tibial	4.57729e-10
rs2071167	17	42287519	rs66638912	42262010	0.834765	ASB16-AS1	Brain Cerebellum	6.73229e-10
rs2074188	17	45888251	rs11870002	45889248	0.990317	OSBPL7	Thyroid	7.70017e-43
rs2074188	17	45888251	rs8064241	45933341	0.810055	OSBPL7	Artery Tibial	4.88167e-11
rs10402308	19	19657500	rs10402308	19657500	1	TM6SF2	Heart Left Ventricle	9.77345e-10
rs143384	20	34025756	rs224329	34019579	0.832673	UQCC1	Esophagus Mucosa	6.01021e-23
