# Supplementary material for: Genome-wide association study of body fat distribution identifies adiposity loci and sex-specific genetic effects
Source: Nat Commun. 2019 Jan 21;10:339. doi: 10.1038/s41467-018-08000-4 (PMC6341104; doi:10.1038/s41467-018-08000-4)
Supplement: Supplementary file 7 — Supplementary Data 4 [file 41467_2018_8000_MOESM7_ESM.xlsx]

## Sheet: LFR_f_tissue
MeSH.term	Name	MeSH.first.level.term	MeSH.second.level.term	P-Value	FDR	Tissue.specific.expression.Z.score.gene.1	Tissue.specific.expression.Z.score.gene.2	Tissue.specific.expression.Z.score.gene.3	Tissue.specific.expression.Z.score.gene.4	Tissue.specific.expression.Z.score.gene.5	Tissue.specific.expression.Z.score.gene.6	Tissue.specific.expression.Z.score.gene.7	Tissue.specific.expression.Z.score.gene.8	Tissue.specific.expression.Z.score.gene.9	Tissue.specific.expression.Z.score.gene.10
A02.165	Cartilage	Musculoskeletal System	Cartilage	8.69e-06	0.000860383	CILP2 (10.8)	ACAN (8.3)	TNP1 (7.6)	COL9A3 (6.9)	COL11A1 (6.1)	FBN2 (5.3)	ENSG00000228536 (5.3)	FGF18 (5.0)	SIX4 (4.4)	PPARD (4.4)
A05.360.319	Genitalia Female	Urogenital System	Genitalia	1.66e-05	0.000860383	ESR1 (2.2)	ITGB8 (1.9)	FGF18 (1.9)	KIAA0907 (1.8)	MUC1 (1.7)	SEPT2 (1.6)	CLK2 (1.3)	KIAA1683 (1.2)	THBS3 (1.2)	ID4 (1.2)
A05.360.319.679	Uterus	Urogenital System	Genitalia	2.01e-05	0.000860383	ESR1 (3.4)	PTCH1 (1.7)	ADAMTS8 (1.7)	SEPT2 (1.6)	ITGB8 (1.5)	RIBC2 (1.4)	ENSG00000250610 (1.4)	CTSK (1.4)	MUC1 (1.4)	IHH (1.4)
A02.835.583.443.800	Synovial Membrane	Musculoskeletal System	Skeleton	2.47e-05	0.000860383	NMB (3.5)	CTSK (3.3)	SMOC2 (3.1)	ANGPTL2 (3.1)	FGF18 (2.9)	ADAMTS2 (2.6)	GLB1L (2.6)	BNC2 (2.5)	PRRX1 (2.5)	SPSB1 (2.2)
A02.835.583.443	Joint Capsule	Musculoskeletal System	Skeleton	2.47e-05	0.000860383	NMB (3.5)	CTSK (3.3)	SMOC2 (3.1)	ANGPTL2 (3.1)	FGF18 (2.9)	ADAMTS2 (2.6)	GLB1L (2.6)	BNC2 (2.5)	PRRX1 (2.5)	SPSB1 (2.2)
A02.835.583	Joints	Musculoskeletal System	Skeleton	2.47e-05	0.000860383	NMB (3.5)	CTSK (3.3)	SMOC2 (3.1)	ANGPTL2 (3.1)	FGF18 (2.9)	ADAMTS2 (2.6)	GLB1L (2.6)	BNC2 (2.5)	PRRX1 (2.5)	SPSB1 (2.2)
A05.360.319.114.373	Fallopian Tubes	Urogenital System	Genitalia	5.65e-05	0.00155444	ITGB8 (4.1)	FGF18 (3.9)	KIAA0907 (2.7)	AVIL (2.4)	MUC1 (2.3)	CBFA2T2 (2.2)	GON4L (2.2)	KIAA1683 (2.0)	SEPT2 (2.0)	ZNF664 (1.9)
A05.360.319.679.490	Endometrium	Urogenital System	Genitalia	5.95e-05	0.00155444	ESR1 (4.4)	PTCH1 (3.3)	TRH (3.0)	ADAMTS8 (2.9)	IHH (2.4)	ITGB8 (2.2)	RIBC2 (2.0)	NPAS3 (1.8)	SLC22A5 (1.7)	FGF18 (1.7)

## Sheet: TFR_f_Tissue
MeSH.term	Name	MeSH.first.level.term	MeSH.second.level.term	Nominal.P.value	False Discovery Rate	Tissue.specific.expression.Z.score.gene.1	Tissue.specific.expression.Z.score.gene.2	Tissue.specific.expression.Z.score.gene.3	Tissue.specific.expression.Z.score.gene.4	Tissue.specific.expression.Z.score.gene.5	Tissue.specific.expression.Z.score.gene.6	Tissue.specific.expression.Z.score.gene.7	Tissue.specific.expression.Z.score.gene.8	Tissue.specific.expression.Z.score.gene.9	Tissue.specific.expression.Z.score.gene.10
A02.835.583.443	Joint Capsule	Musculoskeletal System	Skeleton	7.41e-10	5.1623e-08	SFRP4 (3.8)	NMB (3.5)	CTSK (3.3)	SMOC2 (3.1)	SNED1 (3.1)	ANGPTL2 (3.1)	FGF18 (2.9)	ROR2 (2.7)	ADAMTS2 (2.6)	GLB1L (2.6)
A02.835.583	Joints	Musculoskeletal System	Skeleton	7.41e-10	5.1623e-08	SFRP4 (3.8)	NMB (3.5)	CTSK (3.3)	SMOC2 (3.1)	SNED1 (3.1)	ANGPTL2 (3.1)	FGF18 (2.9)	ROR2 (2.7)	ADAMTS2 (2.6)	GLB1L (2.6)
A02.835.583.443.800	Synovial Membrane	Musculoskeletal System	Skeleton	7.41e-10	5.1623e-08	SFRP4 (3.8)	NMB (3.5)	CTSK (3.3)	SMOC2 (3.1)	SNED1 (3.1)	ANGPTL2 (3.1)	FGF18 (2.9)	ROR2 (2.7)	ADAMTS2 (2.6)	GLB1L (2.6)
A11.329.171	Chondrocytes	Cells	Connective Tissue Cells	1.94e-08	1.01365e-06	ACAN (6.1)	CILP2 (6.0)	SMOC2 (6.0)	COL8A1 (4.5)	COL11A1 (4.1)	HRCT1 (4.1)	TARDBPP1 (4.0)	COL2A1 (3.8)	NPR3 (3.6)	GDF5 (3.6)
A02.165	Cartilage	Musculoskeletal System	Cartilage	3.88e-08	1.62184e-06	CILP2 (10.8)	COL2A1 (10.6)	ACAN (8.3)	TNP1 (7.6)	COL9A3 (6.9)	COL11A1 (6.1)	FBN2 (5.3)	ENSG00000228536 (5.3)	FGF18 (5.0)	SIX4 (4.4)
A11.872.580	Mesenchymal Stem Cells	Cells	Stem Cells	5.41e-08	1.88448e-06	ACAN (3.6)	NPR3 (3.6)	ENSG00000225399 (3.5)	MOK (3.5)	ADAMTS2 (3.3)	GDF5 (2.9)	ENSG00000237380 (2.9)	WNT2B (2.8)	C7orf10 (2.6)	COL11A1 (2.6)
A05.360.319.679.690	Myometrium	Urogenital System	Genitalia	1.13e-07	3.37386e-06	ENSG00000258274 (10.8)	NPAS4 (6.6)	ENSG00000246985 (5.4)	ENSG00000175892 (5.1)	HOXD4 (4.1)	SLC26A10 (3.9)	FAM198A (3.8)	ROR2 (3.7)	HOXD3 (3.4)	SMOC2 (3.4)
A11.329.830	Stromal Cells	Cells	Connective Tissue Cells	4.92e-07	1.28535e-05	NEXN-AS1 (6.9)	HMGA2 (3.7)	ADAMTS6 (3.3)	DRAP1 (3.2)	MIRLET7DHG (3.1)	ENSG00000175892 (3.1)	LOXL2 (3.0)	LINC00485 (2.8)	GLI2 (2.8)	COPZ2 (2.8)
A11.329.228	Fibroblasts	Cells	Connective Tissue Cells	1.01e-06	2.34544e-05	NEXN-AS1 (3.6)	ENSG00000233101 (3.1)	ANTXR1 (2.7)	SOCS5 (2.5)	AHRR (2.5)	PDE5A (2.3)	ADAMTS2 (2.2)	COL8A1 (2.2)	FBN2 (2.2)	EFEMP2 (2.1)
A11.329.114	Adipocytes	Cells	Connective Tissue Cells	1.15e-06	2.4035e-05	HCAR1 (4.4)	ENSG00000228536 (4.4)	NEXN-AS1 (3.9)	LEP (3.9)	NMB (3.7)	ENSG00000225399 (3.3)	PDE3B (3.2)	GPD1 (3.2)	C3orf71 (3.2)	ADAMTS2 (3.0)
A10.165.114	Adipose Tissue	Tissues	Connective Tissue	2.66e-06	5.054e-05	LEP (5.3)	GPD1 (4.5)	CD300LG (4.2)	SEMA3G (4.0)	GPR146 (3.9)	HRCT1 (3.5)	PDE3B (3.2)	ANGPTL2 (2.9)	NMB (2.9)	FBLN2 (2.9)
A05.360.319.679	Uterus	Urogenital System	Genitalia	4.88e-06	8.49933e-05	ESR1 (3.4)	HOXB5 (2.4)	HOXB6 (2.3)	STK36 (2.0)	SFRP4 (2.0)	ISLR (2.0)	HOXD4 (1.8)	FAM198A (1.8)	HOXB3 (1.7)	FAM150B (1.7)
A05.360.319	Genitalia Female	Urogenital System	Genitalia	5.8e-06	9.32462e-05	HOXD3 (2.3)	ESR1 (2.2)	HOXD4 (2.1)	STK36 (2.0)	ITGB8 (1.9)	FGF18 (1.9)	MSLN (1.8)	KIAA0907 (1.8)	ENSG00000226363 (1.8)	MUC1 (1.7)
A07.231.114	Arteries	Cardiovascular System	Blood Vessels	8.79e-06	0.000104616	PDE3A (3.3)	ADAMTS8 (2.6)	ITIH4 (2.5)	SOST (2.3)	TGFB3 (2.3)	LTBP1 (2.3)	LTBP2 (2.2)	GRK5 (2.2)	STAB1 (2.2)	SNED1 (2.1)
A10.165.114.830	Adipose Tissue White	Tissues	Connective Tissue	8.45e-06	0.000104616	LEP (5.6)	GPD1 (4.9)	CD300LG (4.7)	SEMA3G (4.3)	GPR146 (4.3)	HRCT1 (3.9)	PDE3B (3.6)	GPER (3.3)	NMB (3.1)	ANGPTL2 (3.1)
A10.165.114.830.750	Subcutaneous Fat	Tissues	Connective Tissue	8.45e-06	0.000104616	LEP (5.6)	GPD1 (4.9)	CD300LG (4.7)	SEMA3G (4.3)	GPR146 (4.3)	HRCT1 (3.9)	PDE3B (3.6)	GPER (3.3)	NMB (3.1)	ANGPTL2 (3.1)
A10.165.114.830.500	Abdominal Fat	Tissues	Connective Tissue	9.01e-06	0.000104616	LEP (5.9)	CD300LG (5.5)	GPD1 (5.3)	GPR146 (4.8)	SEMA3G (4.7)	HRCT1 (4.0)	PDE3B (3.9)	GPER (3.9)	PC (3.6)	NMB (3.5)
A10.165.114.830.500.750	Subcutaneous Fat Abdominal	Tissues	Connective Tissue	9.01e-06	0.000104616	LEP (5.9)	CD300LG (5.5)	GPD1 (5.3)	GPR146 (4.8)	SEMA3G (4.7)	HRCT1 (4.0)	PDE3B (3.9)	GPER (3.9)	PC (3.6)	NMB (3.5)
A10.690.467	Muscle Smooth	Tissues	Muscles	2.17e-05	0.00023408	TBX2 (3.6)	ENSG00000258274 (3.5)	PDE5A (3.4)	EMILIN1 (3.1)	SOST (3.1)	ADAMTS2 (2.7)	MOK (2.5)	C7orf10 (2.5)	ENSG00000255737 (2.5)	GJC1 (2.4)
A05.360	Genitalia	Urogenital System	Genitalia	2.24e-05	0.00023408	HOXD3 (2.0)	STK36 (1.8)	ENSG00000226237 (1.6)	KIAA0907 (1.6)	HOXD4 (1.5)	FAM198A (1.5)	ENSG00000226363 (1.4)	ROR2 (1.4)	CBFA2T2 (1.3)	ITGB8 (1.3)
A11.329.629	Osteoblasts	Cells	Connective Tissue Cells	2.96e-05	0.00029459	COL11A1 (5.2)	ECM2 (4.2)	THBS3 (3.6)	EIF2S2 (3.5)	ANTXR1 (3.4)	NPR3 (3.3)	AAGAB (3.2)	ENSG00000225399 (3.1)	ENSG00000175773 (3.1)	CCDC43 (2.9)
A06.407	Endocrine Glands	Endocrine System	Endocrine Glands	0.000127	0.0012065	HOXD3 (2.7)	MSLN (2.1)	ENSG00000226363 (2.0)	HOXD4 (2.0)	STK36 (1.9)	KIAA0907 (1.8)	FGF18 (1.7)	ITGB8 (1.7)	HOXD1 (1.6)	BICD1 (1.5)
A10.615.789	Serous Membrane	Tissues	Membranes	0.000135	0.00122674	MSLN (3.4)	ENSG00000226237 (2.1)	SFRP4 (1.8)	ROR2 (1.8)	AVIL (1.7)	RBM6 (1.7)	FGF18 (1.7)	ISLR (1.5)	ADAMTS14 (1.5)	DLEU2 (1.5)
A05.360.319.114.630	Ovary	Urogenital System	Genitalia	0.00016	0.00139333	HOXD3 (3.3)	MSLN (2.9)	ENSG00000226363 (2.6)	FGF18 (2.4)	HOXD4 (2.4)	ITGB8 (2.3)	HOXD1 (2.3)	KIAA0907 (2.3)	STK36 (2.1)	BICD1 (2.0)
A05.360.319.114	Adnexa Uteri	Urogenital System	Genitalia	0.000168	0.00140448	HOXD3 (3.3)	MSLN (2.9)	ENSG00000226363 (2.6)	FGF18 (2.4)	HOXD4 (2.4)	ITGB8 (2.3)	HOXD1 (2.3)	KIAA0907 (2.3)	STK36 (2.1)	BICD1 (2.1)
A11.329	Connective Tissue Cells	Cells	Connective Tissue Cells	0.000209	0.00168004	NEXN-AS1 (2.0)	AHRR (1.7)	AP4E1 (1.6)	CYP27A1 (1.5)	CYP27B1 (1.4)	CENPBD1 (1.4)	PTPMT1 (1.4)	METTL21B (1.4)	CATSPER1 (1.3)	TPCN2 (1.3)
A06.407.312	Gonads	Endocrine System	Endocrine Glands	0.000244	0.00188874	HOXD3 (3.4)	MSLN (2.7)	ENSG00000226363 (2.5)	HOXD4 (2.4)	FGF18 (2.3)	ITGB8 (2.2)	HOXD1 (2.2)	KIAA0907 (2.2)	STK36 (2.1)	BICD1 (2.0)
A05.360.319.679.490	Endometrium	Urogenital System	Genitalia	0.000269	0.00200789	ESR1 (4.4)	PTCH1 (3.3)	HOXB6 (3.1)	HOXB5 (3.0)	ADAMTS8 (2.9)	SFRP4 (2.5)	IHH (2.4)	STK36 (2.3)	ITGB8 (2.2)	FAM150B (2.2)
A05.360.319.114.373	Fallopian Tubes	Urogenital System	Genitalia	0.000336	0.00242152	HOXD3 (4.5)	MSLN (4.3)	ITGB8 (4.1)	FGF18 (3.9)	HOXD1 (3.3)	HOXD4 (3.1)	ENSG00000226363 (2.9)	KIAA0907 (2.7)	BICD1 (2.7)	AVIL (2.4)
A10.615.284.473	Chorion	Tissues	Membranes	0.000513	0.00345861	ANTXR1 (3.8)	HMGA2 (3.7)	LIN28B (3.6)	GATA4 (3.5)	PCDHGA11 (3.2)	PDE5A (3.1)	GH2 (3.0)	STRA6 (2.9)	TMED7 (2.8)	EVI5 (2.7)
A10.615.284	Extraembryonic Membranes	Tissues	Membranes	0.000513	0.00345861	ANTXR1 (3.8)	HMGA2 (3.7)	LIN28B (3.6)	GATA4 (3.5)	PCDHGA11 (3.2)	PDE5A (3.1)	GH2 (3.0)	STRA6 (2.9)	TMED7 (2.8)	EVI5 (2.7)
A02.835.232.834.151	Cervical Vertebrae	Musculoskeletal System	Skeleton	0.000557	0.00363791	GLI2 (1.9)	COL11A1 (1.8)	ZZZ3 (1.6)	C17orf104 (1.6)	ACAN (1.6)	CBX1 (1.5)	GLMN (1.5)	FRS2 (1.5)	NPR3 (1.5)	CNTLN (1.5)
A02.835.232.834	Spine	Musculoskeletal System	Skeleton	0.000592	0.00374933	GLI2 (1.9)	COL11A1 (1.8)	ZZZ3 (1.6)	C17orf104 (1.6)	ACAN (1.6)	CBX1 (1.5)	NPR3 (1.5)	GLMN (1.5)	FRS2 (1.5)	CNTLN (1.4)

## Sheet: LFR_f_GeneSet
Original.gene.set.ID	Original.gene.set.description	Nominal.P.value	False Discovery Rate	Reconstituted.gene.set.Z.score.gene.1	Reconstituted.gene.set.Z.score.gene.2	Reconstituted.gene.set.Z.score.gene.3	Reconstituted.gene.set.Z.score.gene.4	Reconstituted.gene.set.Z.score.gene.5	Reconstituted.gene.set.Z.score.gene.6	Reconstituted.gene.set.Z.score.gene.7	Reconstituted.gene.set.Z.score.gene.8	Reconstituted.gene.set.Z.score.gene.9	Reconstituted.gene.set.Z.score.gene.10
ENSG00000005339	CREBBP PPI subnetwork	4.56e-08	5.02334e-05	JUND (4.5)	TRIB1 (4.4)	TOB2 (4.2)	MOV10 (4.2)	ATXN2L (4.1)	PLAG1 (4.0)	LMNA (3.9)	ARNT (3.5)	ZNF592 (3.4)	UBTF (3.4)
ENSG00000007866	TEAD3 PPI subnetwork	4.51e-05	0.00332672	OTUD7B (4.1)	ANXA9 (3.5)	UBQLN4 (3.4)	LPAR2 (3.2)	SNTA1 (3.2)	ITGB8 (3.1)	CLIP1 (3.1)	SAMD4A (2.9)	NECAB3 (2.7)	TEAD1 (2.7)
ENSG00000029363	BCLAF1 PPI subnetwork	2.7e-05	0.0024678	HNRNPK (4.0)	COPG (4.0)	RBM39 (3.8)	FUBP1 (3.8)	RBM14 (3.7)	KIF5B (3.6)	LMNA (3.3)	AHNAK (3.3)	RSRC2 (3.2)	RBM12 (3.2)
ENSG00000033800	PIAS1 PPI subnetwork	5.68e-05	0.00391813	ESR1 (3.7)	KIAA1267 (3.4)	ENSG00000258583 (3.3)	B3GNT8 (3.2)	PTCH1 (3.0)	PLAG1 (3.0)	IGF1R (2.9)	HMG20A (2.9)	MTA2 (2.8)	NFIC (2.7)
ENSG00000079246	XRCC5 PPI subnetwork	2.81e-05	0.00252624	XRCC6 (3.5)	MLH1 (3.4)	KNTC1 (3.2)	KPNB1 (3.1)	DDX23 (3.1)	FLII (3.1)	PHF20 (3.0)	CPNE1 (2.9)	ABCE1 (2.8)	AP3B1 (2.8)
ENSG00000089159	PXN PPI subnetwork	4.52e-05	0.00332672	LMNA (4.3)	RHOC (4.2)	SERPINH1 (4.0)	EMILIN1 (3.4)	LOXL1 (3.4)	FILIP1L (3.2)	SEPT2 (3.1)	FBN1 (3.1)	CD248 (3.0)	MYO9B (2.8)
ENSG00000091831	ESR1 PPI subnetwork	4.58e-08	5.02334e-05	RPRD2 (3.7)	SRSF9 (3.7)	UBTF (3.5)	PHF15 (3.3)	NFIC (3.3)	RBL2 (3.3)	NCOA6 (3.2)	BPTF (3.1)	SBNO1 (3.1)	NSD1 (3.1)
ENSG00000100393	EP300 PPI subnetwork	3.13e-05	0.00268202	TRIB1 (4.5)	ZMIZ1 (3.8)	JUND (3.7)	UBTF (3.5)	SP2 (3.4)	DUSP6 (3.3)	ZBTB7B (3.3)	MAP3K1 (3.2)	ATXN2L (3.2)	MAFF (3.2)
ENSG00000100395	L3MBTL2 PPI subnetwork	2.88e-06	0.000598255	VPS72 (4.4)	ZNF652 (3.7)	PHF21A (3.7)	ARNT (3.6)	FOXJ3 (3.5)	PRUNE (3.3)	LCORL (3.3)	ZNF687 (3.3)	RPRD2 (3.2)	RBM4B (3.1)
ENSG00000100644	HIF1A PPI subnetwork	4.49e-07	0.000234506	PIP5K1A (4.0)	TSFM (4.0)	PHF21A (3.9)	ALKBH5 (3.8)	ZNF678 (3.6)	FRS2 (3.5)	PLAG1 (3.5)	APH1A (3.4)	ZNF687 (3.3)	ATG9A (3.3)
ENSG00000100888	CHD8 PPI subnetwork	2.47e-05	0.00231547	TNRC6A (4.9)	HMG20A (4.7)	RPRD2 (4.5)	PIAS1 (4.3)	KIAA1267 (4.2)	ALKBH5 (3.8)	NSD1 (3.7)	SCAND2 (3.7)	PIP5K1A (3.5)	UBTF (3.3)
ENSG00000101057	MYBL2 PPI subnetwork	2.73e-05	0.0024746	E2F7 (4.3)	E2F1 (3.5)	EZH2 (3.4)	MXD3 (3.4)	CCNE1 (3.2)	ATAD5 (3.1)	GATAD2A (3.0)	PRELID1 (2.9)	LCORL (2.9)	CBFA2T2 (2.9)
ENSG00000101665	SMAD7 PPI subnetwork	1.78e-05	0.00203365	ID4 (3.6)	TMCC1 (3.6)	SMAD3 (3.3)	ZMIZ1 (3.3)	FRS2 (3.2)	KIAA1267 (3.1)	PTCH1 (3.0)	ZNF592 (3.0)	HMG20A (3.0)	CBFA2T2 (2.8)
ENSG00000103197	TSC2 PPI subnetwork	1.81e-06	0.000431567	SSBP3 (3.4)	TMCC1 (3.3)	COL4A3BP (3.2)	MTA3 (3.1)	SLC44A2 (3.0)	SETD8 (2.9)	JUND (2.9)	NCOA6 (2.8)	PACS1 (2.7)	ARL15 (2.7)
ENSG00000105329	TGFB1 PPI subnetwork	2.15e-05	0.00216341	LTBP2 (6.9)	FBN1 (5.9)	COL8A1 (5.7)	ANGPTL2 (5.6)	HTRA1 (5.3)	LUM (5.1)	ACAN (5.1)	CILP2 (5.1)	FBLN2 (5.1)	LOXL1 (5.0)
ENSG00000105401	CDC37 PPI subnetwork	4.95e-06	0.000848306	RALY (3.7)	OS9 (3.5)	SNX11 (3.5)	PPP1CA (3.3)	PYGO2 (3.3)	DNAJB4 (3.2)	MAPK14 (3.2)	FRS2 (3.1)	RAB1B (3.0)	CISH (2.9)
ENSG00000105810	CDK6 PPI subnetwork	3e-06	0.000598255	PLAG1 (4.3)	DLEU2 (3.9)	TSPAN31 (3.3)	METTL21B (3.3)	AVIL (3.2)	LINC00478 (3.1)	ENSG00000255737 (3.1)	TSFM (3.0)	ENSG00000232093 (2.9)	ENSG00000188971 (2.9)
ENSG00000116478	HDAC1 PPI subnetwork	3.27e-05	0.00273369	KDM2A (3.8)	UBTF (3.8)	ANKRD11 (3.7)	NCOA6 (3.4)	NFIC (3.4)	H1FX (3.4)	KIAA1267 (3.3)	JUND (3.1)	RELA (3.0)	ASH1L (3.0)
ENSG00000119699	TGFB3 PPI subnetwork	1.99e-05	0.00212971	LTBP2 (7.7)	COL8A1 (6.6)	CILP2 (5.5)	LUM (5.5)	FBLN2 (5.2)	SMOC2 (5.0)	COL11A1 (4.9)	CRISPLD2 (4.7)	EFEMP2 (4.6)	FBN1 (4.4)
ENSG00000121481	RNF2 PPI subnetwork	9.81e-06	0.00137944	PIP5K1A (3.7)	RPRD2 (3.7)	FUBP3 (3.6)	SBNO1 (3.5)	PRUNE (3.5)	UBTF (3.4)	BCL7A (3.4)	RBM12 (3.3)	ATF1 (3.3)	UBE2Z (3.3)
ENSG00000123612	ACVR1C PPI subnetwork	1.86e-05	0.00207173	SAMD4A (4.2)	GRB10 (3.7)	CRIM1 (3.6)	ADAMTS6 (3.5)	SPSB1 (3.3)	LTBP2 (3.3)	EFNA4 (3.1)	CHSY1 (3.1)	DYM (3.1)	COL8A1 (3.0)
ENSG00000125952	MAX PPI subnetwork	3.03e-05	0.00261677	ATF1 (3.8)	KAT5 (3.4)	KIAA1267 (3.4)	UBTF (3.4)	CCDC101 (3.2)	AIP (3.2)	ALKBH5 (3.1)	BCL7A (3.1)	SRSF9 (3.1)	RBM12 (3.1)
ENSG00000128245	YWHAH PPI subnetwork	4.39e-05	0.00329791	JUND (3.9)	INADL (3.2)	PRELID1 (3.1)	NECAB3 (3.1)	ARHGEF25 (3.0)	H1FX (2.9)	SYNE2 (2.9)	ASH1L (2.9)	TSC22D2 (2.9)	DBNDD1 (2.9)
ENSG00000131759	RARA PPI subnetwork	5.06e-05	0.00360377	ZMIZ1 (4.0)	ZNF592 (3.9)	RREB1 (3.9)	ZBTB7B (3.8)	PIAS1 (3.8)	YY1AP1 (3.5)	PHF21A (3.4)	PBRM1 (3.3)	MAP2K5 (3.3)	PHIP (3.1)
ENSG00000131788	PIAS3 PPI subnetwork	1.19e-06	0.000352755	ESR1 (5.2)	PLAG1 (3.7)	PHF15 (3.5)	ASH1L (3.3)	C16orf3 (3.2)	DYM (3.2)	ZNF592 (3.0)	RBL2 (2.8)	KIAA1267 (2.7)	NFIC (2.6)
ENSG00000132153	DHX30 PPI subnetwork	2.96e-06	0.000598255	TNRC6A (4.3)	SCAND2 (4.0)	ZSCAN2 (3.6)	RPRD2 (3.5)	HMG20A (3.5)	ZNF652 (3.4)	ALKBH5 (3.2)	KIAA1267 (3.1)	MTA2 (3.0)	NSD1 (2.9)
ENSG00000135503	ACVR1B PPI subnetwork	1.82e-05	0.00205791	ZNF592 (3.7)	KIAA1267 (3.5)	FOXP1 (3.3)	ANTXR1 (3.0)	ARL15 (2.9)	SPSB1 (2.8)	ADAMTS6 (2.8)	GLYCTK-AS1 (2.7)	REST (2.7)	RUSC1 (2.6)
ENSG00000136146	MED4 PPI subnetwork	3.29e-05	0.00273369	NMT1 (4.1)	C17orf42 (3.7)	SNX11 (3.5)	BPTF (3.4)	KIAA0907 (3.3)	PRDM4 (3.3)	VPS72 (3.1)	FLII (3.1)	SCMH1 (3.1)	ANAPC10 (2.9)
ENSG00000136485	DCAF7 PPI subnetwork	3e-06	0.000598255	SETD8 (3.7)	OTUD4 (3.5)	NCOA6 (3.4)	ZNF664 (3.1)	CST6 (3.0)	ITCH (2.8)	ARNT (2.8)	SBNO1 (2.7)	COBLL1 (2.6)	BRPF3 (2.6)
ENSG00000138696	BMPR1B PPI subnetwork	6.71e-06	0.00110003	TEAD1 (3.7)	RALY (3.4)	ZAR1 (3.3)	ID4 (3.2)	CABLES1 (3.1)	C11orf80 (3.1)	SPIRE2 (3.0)	SAV1 (2.9)	DYM (2.9)	MIER3 (2.8)
ENSG00000139687	RB1 PPI subnetwork	1.12e-06	0.000341227	RREB1 (3.6)	ATAD5 (3.6)	EZH2 (3.3)	ATXN3 (3.3)	QRICH1 (3.2)	MAP3K1 (3.1)	BCL7A (3.0)	MXD3 (3.0)	TSFM (2.9)	PHIP (2.9)
ENSG00000141510	TP53 PPI subnetwork	2.98e-05	0.00261143	MAFF (3.5)	TRIB1 (3.5)	MTA3 (3.4)	CDK4 (3.2)	H1FX (3.2)	PHIP (3.1)	PBRM1 (3.1)	RSRC2 (3.1)	C3orf37 (3.1)	ATXN2L (3.0)
ENSG00000141646	SMAD4 PPI subnetwork	1.69e-07	0.000142584	ZNF592 (3.9)	MAPK14 (3.7)	KIAA1267 (3.6)	DIS3L2 (3.3)	MCL1 (3.3)	TOB2 (3.2)	PIP5K1A (3.0)	RPRD2 (3.0)	PYGO2 (2.8)	GATAD2A (2.8)
ENSG00000145604	SKP2 PPI subnetwork	1.29e-05	0.00172545	CCNE1 (4.5)	JUND (3.6)	BCL7A (3.5)	TRPC4AP (3.4)	MGMT (3.4)	MXD3 (3.4)	PIN1 (3.2)	E2F1 (3.2)	NECAB3 (3.0)	CDK4 (3.0)
ENSG00000163513	TGFBR2 PPI subnetwork	1.71e-05	0.00198579	PROCR (4.0)	SPSB1 (3.9)	LTBP2 (3.5)	SMAD3 (3.5)	PLXND1 (3.3)	DYM (3.0)	TGFBR2 (3.0)	CRIM1 (3.0)	GATAD2A (3.0)	NPR3 (2.9)
ENSG00000165699	TSC1 PPI subnetwork	1.39e-05	0.00177273	NT5DC2 (3.2)	SSBP3 (3.2)	HMGB3P1 (3.1)	PIEZO1 (3.1)	ENSG00000188971 (3.0)	MTA3 (2.9)	ITGB8 (2.8)	TNRC6A (2.7)	CPNE1 (2.6)	SSH3 (2.6)
ENSG00000166949	SMAD3 PPI subnetwork	5.82e-10	3.19169e-06	GATAD2A (4.2)	JUND (4.2)	TRIB1 (3.4)	SP2 (3.4)	UBTF (3.2)	BRPF3 (3.2)	CLCF1 (3.2)	KIAA1267 (3.1)	BPTF (3.0)	RREB1 (2.9)
ENSG00000169083	AR PPI subnetwork	9.64e-06	0.00137314	QRICH1 (4.2)	PBRM1 (4.0)	ARNT (3.8)	SBNO1 (3.6)	REST (3.5)	KDM2A (3.4)	FRS2 (3.4)	PHF20 (3.3)	MAP3K1 (3.3)	YY1AP1 (3.2)
ENSG00000170365	SMAD1 PPI subnetwork	5.69e-11	6.24079e-07	KIAA1267 (3.9)	HMG20A (3.7)	QRICH1 (3.3)	KDM5A (3.2)	ASH1L (3.0)	TOB2 (2.8)	ZNF592 (2.7)	TNRC6A (2.6)	PLAG1 (2.6)	ZBTB34 (2.5)
ENSG00000171681	ATF7IP PPI subnetwork	8.81e-06	0.00130578	ARNT (4.1)	NISCH (3.5)	ZNF687 (3.3)	ARHGEF2 (3.2)	CLK2 (3.1)	LYSMD1 (3.0)	MUC1 (3.0)	ENSG00000250610 (2.9)	BOK (2.9)	FOXJ3 (2.8)
ENSG00000175029	CTBP2 PPI subnetwork	4.88e-06	0.000848306	MUS81 (4.0)	NCOA6 (3.3)	PHF21A (3.1)	NFIC (3.1)	RPRD2 (3.1)	ATF1 (3.1)	SETD8 (3.0)	SCMH1 (3.0)	SLC26A10 (3.0)	FRS2 (3.0)
ENSG00000175387	SMAD2 PPI subnetwork	6.16e-09	1.23024e-05	CLIP1 (4.0)	VPS72 (3.4)	SMAD3 (3.3)	CLK2 (3.3)	PIP5K1A (3.1)	UBTF (3.1)	IGF1R (3.1)	ASH1L (3.0)	ZC3H7B (2.9)	ZMIZ1 (2.9)
ENSG00000177606	JUN PPI subnetwork	1.45e-06	0.00038388	TRIB1 (5.8)	MAFF (5.3)	JUND (5.2)	MCL1 (4.4)	TEF (4.1)	DUSP6 (3.8)	NFIC (3.6)	RYBP (3.2)	NCOA6 (3.2)	CEBPG (3.2)
ENSG00000186350	RXRA PPI subnetwork	8.14e-06	0.00123999	ZMIZ1 (4.6)	MAFF (3.8)	ZNF592 (3.7)	NCOA6 (3.4)	ZBTB7B (3.4)	TOB2 (3.3)	GTF2B (3.2)	SP2 (3.2)	SMAD3 (3.1)	NFIC (3.1)
ENSG00000188612	SUMO2 PPI subnetwork	3.41e-07	0.000219969	CDK4 (3.0)	ALKBH5 (2.9)	MAFF (2.8)	NT5DC2 (2.8)	LYSMD1 (2.6)	MFGE8 (2.6)	MLLT11 (2.6)	P4HA2 (2.5)	PBRM1 (2.5)	DUSP6 (2.5)
ENSG00000196419	XRCC6 PPI subnetwork	5.6e-05	0.00388739	HIST2H2BE (4.1)	XRCC6 (3.9)	C3orf37 (3.7)	WDR6 (3.4)	FUBP1 (3.1)	IMPDH2 (3.0)	CDK4 (3.0)	DCAKD (3.0)	CEP250 (2.9)	RBM12 (2.8)
ENSG00000198176	TFDP1 PPI subnetwork	4.16e-07	0.000234506	LCORL (4.0)	SETD8 (4.0)	PBRM1 (3.8)	E2F7 (3.8)	EZH2 (3.7)	PIP5K1A (3.2)	BCL7A (3.2)	MIER3 (3.2)	ATXN2L (3.1)	DLEU2 (2.9)
ENSG00000205250	E2F4 PPI subnetwork	1.54e-06	0.000388865	E2F7 (3.8)	BCL7A (3.6)	OVOL1 (3.4)	NCOA6 (3.2)	SETD8 (3.2)	LCORL (3.1)	E2F1 (2.9)	CCNE1 (2.9)	KNTC1 (2.8)	FANCA (2.8)
ENSG00000213625	LEPROT PPI subnetwork	3.65e-05	0.00290096	ENSG00000246985 (7.5)	SOCS2 (4.6)	ADAMTSL4 (4.4)	CISH (4.1)	GPD1 (3.7)	CCND2 (3.6)	HEMK1 (3.5)	MUC1 (2.8)	SYT12 (2.6)	C3orf18 (2.6)
GO:0001501	skeletal system development	2.5e-07	0.000195857	ACAN (5.7)	CILP2 (5.6)	SMOC2 (5.0)	COL11A1 (4.8)	COPZ2 (4.5)	GDF5 (4.3)	COL9A3 (4.0)	SIX1 (3.8)	KLF14 (3.8)	CTSK (3.5)
GO:0001701	in utero embryonic development	1.87e-05	0.00207173	P4HA2 (3.4)	BRPF3 (3.1)	EFNA1 (2.8)	CALCOCO2 (2.8)	SPSB1 (2.7)	MIER3 (2.6)	ZNF592 (2.5)	ADAMTSL4 (2.5)	KIAA1267 (2.2)	SSBP3 (2.2)
GO:0002062	chondrocyte differentiation	1.7e-06	0.000414347	ACAN (6.7)	GDF5 (6.2)	CILP2 (5.8)	COL9A3 (5.8)	SMOC2 (5.1)	GLT25D2 (4.3)	PRKG2 (3.8)	KLF14 (3.6)	HAPLN3 (3.6)	TGFB2 (3.3)
GO:0003682	chromatin binding	1.33e-06	0.000374037	UBTF (3.9)	RPRD2 (3.8)	PHIP (3.5)	KIAA1267 (3.4)	RREB1 (3.4)	BPTF (3.4)	REST (3.4)	ZNF687 (3.3)	SP2 (3.1)	QRICH1 (3.0)
GO:0003705	RNA polymerase II distal enhancer sequence-specific DNA binding transcription factor activity	3.35e-05	0.002742	IHH (4.4)	HHIP (4.3)	FOXP1 (4.1)	BMP2 (3.7)	PTCH1 (3.2)	SPSB1 (3.2)	TRIB1 (3.1)	C20orf144 (3.0)	VGLL2 (3.0)	CLCF1 (2.9)
GO:0003713	transcription coactivator activity	1.36e-05	0.00176778	RPRD2 (4.9)	VPS72 (4.9)	KIAA1267 (4.4)	SF3B4 (4.3)	SP2 (4.1)	JUND (3.9)	YY1AP1 (3.7)	SSBP3 (3.6)	NCOA6 (3.6)	RBM4B (3.5)
GO:0004713	protein tyrosine kinase activity	4.02e-05	0.00314938	MLXIP (3.6)	BAP1 (3.6)	LRRFIP2 (3.3)	MAPK14 (3.2)	SMAD3 (3.2)	ADRBK1 (3.2)	TBKBP1 (2.9)	ARHGAP27 (2.9)	PRKAR2A (2.9)	AGAP2 (2.7)
GO:0005667	transcription factor complex	9.64e-07	0.000320399	SIX4 (3.5)	FOXP1 (3.5)	SIX1 (3.4)	REST (3.0)	PRRX1 (3.0)	RPRD2 (3.0)	BMP2 (3.0)	SSBP3 (2.8)	BCL7A (2.7)	L3MBTL3 (2.7)
GO:0005924	cell-substrate adherens junction	5.27e-05	0.00372912	MSRB3 (4.6)	NEXN (4.5)	FILIP1L (4.4)	SAMD4A (4.3)	MYO9B (3.7)	RHOC (3.5)	LMNA (3.5)	TEAD1 (3.5)	TGFB2 (2.9)	TNNC1 (2.9)
GO:0005925	focal adhesion	2.09e-05	0.00215298	MSRB3 (4.3)	FILIP1L (4.3)	MYO9B (4.0)	SAMD4A (4.0)	NEXN (4.0)	TEAD1 (3.6)	LMNA (3.6)	RHOC (3.6)	APOBR (2.9)	AHNAK (2.8)
GO:0007178	transmembrane receptor protein serine/threonine kinase signaling pathway	3.93e-05	0.00310102	ADAMTS17 (3.3)	COL8A1 (3.3)	EVX1 (3.2)	FBLN2 (3.1)	ADAMTS6 (3.0)	LTBP2 (3.0)	MSRB3 (3.0)	ENSG00000257660 (3.0)	CABLES1 (2.9)	ADAMTS8 (2.8)
GO:0007179	transforming growth factor beta receptor signaling pathway	3.48e-05	0.00280652	LTBP2 (3.6)	ZBTB34 (3.3)	KIAA1267 (3.2)	COL8A1 (3.1)	ADAMTSL3 (3.0)	LOXL1 (3.0)	CABLES1 (2.7)	KLHDC8B (2.7)	ZMIZ1 (2.6)	LRRC17 (2.5)
GO:0008134	transcription factor binding	3.07e-06	0.000601281	FOXP1 (3.8)	RPRD2 (3.5)	ZMIZ1 (3.5)	MTA2 (3.5)	UBTF (3.4)	ZBTB7B (3.4)	JUND (3.3)	ZNF592 (3.3)	ATXN2L (3.3)	BMP2 (3.2)
GO:0009792	embryo development ending in birth or egg hatching	6.51e-07	0.000272309	EVX1 (3.3)	LIN28B (3.3)	WNT3 (2.9)	ENSG00000235300 (2.8)	FGF18 (2.8)	ENSG00000253308 (2.7)	MIER3 (2.6)	EFNA4 (2.5)	EFNA3 (2.4)	GRB10 (2.4)
GO:0010171	body morphogenesis	2.24e-05	0.00218389	ENSG00000217075 (4.7)	ANTXR1 (3.3)	ADAMTS17 (3.0)	PDLIM4 (2.9)	ENSG00000243224 (2.7)	PTPDC1 (2.7)	CD248 (2.7)	RPGRIP1L (2.5)	SIX4 (2.5)	MIRLET7DHG (2.4)
GO:0019900	kinase binding	2.55e-05	0.0023702	PACS1 (3.3)	ATXN2L (3.1)	KDM2A (3.1)	ARNT (3.0)	TBC1D10C (3.0)	TRPC4AP (2.9)	PPM1M (2.9)	RAB35 (2.9)	ATG9A (2.9)	ADRBK1 (2.9)
GO:0019901	protein kinase binding	6.69e-06	0.00110003	PACS1 (3.4)	KDM2A (3.4)	ATXN2L (3.3)	FNIP1 (3.0)	OGFR (2.9)	TSC22D2 (2.8)	RELA (2.8)	JUND (2.7)	TBC1D10C (2.7)	TRPC4AP (2.7)
GO:0032870	cellular response to hormone stimulus	4.85e-05	0.00349966	POMC (3.2)	TEF (3.0)	ESR1 (3.0)	IHH (3.0)	INSR (2.8)	HCAR1 (2.6)	ADCY6 (2.6)	C11orf86 (2.5)	MYO15A (2.5)	FAM63A (2.5)
GO:0035116	embryonic hindlimb morphogenesis	2.27e-05	0.00218398	ENSG00000233715 (3.7)	ENSG00000253308 (3.6)	SIX1 (3.3)	GPR78 (3.1)	SH3GL3 (3.0)	EVX1 (2.8)	KLF14 (2.6)	CCDC87 (2.5)	SIX4 (2.4)	PTPDC1 (2.4)
GO:0035257	nuclear hormone receptor binding	1.91e-05	0.00207415	KIAA1267 (3.5)	NSD1 (3.4)	BPTF (3.3)	KDM5A (3.3)	QRICH1 (3.2)	PLAG1 (2.8)	NFIC (2.7)	ZMIZ1 (2.7)	SLC27A6 (2.7)	RREB1 (2.6)
GO:0043009	chordate embryonic development	5.27e-07	0.00025131	EVX1 (3.5)	LIN28B (3.2)	ENSG00000235300 (2.8)	WNT3 (2.8)	FGF18 (2.7)	ENSG00000253308 (2.6)	EFNA4 (2.6)	EFNA3 (2.5)	EFNA1 (2.5)	LLGL1 (2.5)
GO:0046332	SMAD binding	7.2e-06	0.00111997	ID4 (3.4)	ZNF592 (3.3)	RREB1 (3.3)	DUSP6 (3.3)	GRK5 (3.1)	FBN1 (3.1)	PKN2 (3.1)	C9orf64 (3.1)	ZMIZ1 (3.1)	TRIB1 (2.9)
GO:0048568	embryonic organ development	2.25e-05	0.00218389	FGF18 (2.9)	EFNA3 (2.9)	EVX1 (2.9)	ENSG00000253308 (2.8)	SKAP2 (2.8)	HMGA2 (2.5)	ENSG00000223985 (2.5)	SIX1 (2.5)	EFNA4 (2.5)	WNT2B (2.5)
GO:0048705	skeletal system morphogenesis	4.33e-07	0.000234506	CILP2 (5.0)	ACAN (4.5)	SIX1 (4.0)	SIX4 (3.8)	COPZ2 (3.5)	GDF5 (3.4)	FGF18 (3.3)	ENSG00000258583 (3.2)	COL9A3 (3.2)	ADAMTS10 (3.1)
GO:0050673	epithelial cell proliferation	4.27e-05	0.00327527	ADAMTS6 (3.8)	TEAD1 (3.7)	SMOC2 (3.5)	PCSK5 (3.0)	ANTXR1 (2.9)	FGF18 (2.9)	ADAMTSL3 (2.7)	COPZ2 (2.6)	LTBP2 (2.6)	HTRA1 (2.6)
GO:0050678	regulation of epithelial cell proliferation	7.12e-06	0.00111997	ADAMTS6 (3.8)	TEAD1 (3.8)	SMOC2 (3.2)	PCSK5 (3.0)	ENSG00000256746 (2.8)	ADAMTS8 (2.8)	ANTXR1 (2.7)	ADAMTSL4 (2.6)	ADAMTSL3 (2.6)	JMJD4 (2.6)
GO:0051216	cartilage development	6.91e-07	0.000272309	ACAN (6.6)	CILP2 (6.3)	SMOC2 (5.5)	GDF5 (5.2)	COL9A3 (4.9)	COL11A1 (4.3)	PRKG2 (3.6)	GLT25D2 (3.6)	COPZ2 (3.4)	ADAMTS17 (3.3)
GO:0051427	hormone receptor binding	2.28e-06	0.000510348	QRICH1 (3.2)	SART1 (3.1)	MLXIP (3.1)	KDM5A (3.0)	BPTF (3.0)	NSD1 (3.0)	ENSG00000246985 (2.9)	KIAA1267 (2.9)	MYBPC3 (2.9)	SLC27A6 (2.9)
GO:0060322	head development	1.2e-05	0.00162489	ADAMTS17 (3.6)	ANTXR1 (3.6)	PTPDC1 (3.5)	CD248 (3.2)	PRRX1 (2.6)	LRRC17 (2.6)	SIX4 (2.6)	KDM5A (2.6)	ENSG00000253308 (2.6)	SH3GL3 (2.5)
GO:0060348	bone development	6.82e-06	0.00110003	CILP2 (5.6)	ACAN (4.9)	SMOC2 (4.8)	COL11A1 (4.6)	KLF14 (4.2)	ENSG00000258583 (3.8)	COPZ2 (3.7)	ADAMTS10 (3.6)	PCSK5 (3.6)	ESR1 (3.5)
GO:0060349	bone morphogenesis	4.56e-06	0.000806679	CILP2 (6.3)	ACAN (5.3)	COL11A1 (4.5)	SMOC2 (4.0)	ADAMTS10 (3.8)	COL9A3 (3.5)	GDF5 (3.4)	ENSG00000258583 (3.3)	COPZ2 (3.2)	SIX1 (3.1)
GO:0071495	cellular response to endogenous stimulus	7.45e-07	0.000272372	ESR1 (3.4)	IHH (3.2)	ADAMTS2 (2.9)	POMC (2.9)	TEF (2.8)	ENSG00000258779 (2.8)	HCAR1 (2.7)	C11orf72 (2.6)	ESR2 (2.6)	ADCY6 (2.5)
GO:0090092	regulation of transmembrane receptor protein serine/threonine kinase signaling pathway	2.66e-05	0.00245167	MSRB3 (3.7)	PCSK5 (3.5)	ADAMTS6 (3.4)	ENSG00000257660 (3.1)	GRK5 (3.1)	ADAMTS17 (3.1)	FBLN2 (3.0)	COL8A1 (2.9)	BMP2 (2.8)	PROCR (2.7)
KEGG_ACUTE_MYELOID_LEUKEMIA	KEGG_ACUTE_MYELOID_LEUKEMIA	7.2e-07	0.000272309	EML3 (4.7)	CISH (3.9)	ADRBK1 (3.7)	SPSB1 (3.5)	RAB1B (3.3)	NFIC (3.2)	MAP3K1 (3.2)	MLXIP (3.1)	NPEPPS (3.0)	SOCS2 (3.0)
KEGG_CHRONIC_MYELOID_LEUKEMIA	KEGG_CHRONIC_MYELOID_LEUKEMIA	6.6e-07	0.000272309	FRS2 (4.4)	ENSG00000255737 (4.3)	METTL21B (4.3)	MARCH9 (4.2)	ADRBK1 (3.4)	TSFM (3.3)	SPSB1 (3.2)	MAP3K1 (3.2)	ARHGEF2 (3.1)	RAB1B (3.1)
KEGG_COLORECTAL_CANCER	KEGG_COLORECTAL_CANCER	8.71e-06	0.00130578	GATAD2A (3.5)	MAP3K1 (3.3)	DCAKD (3.1)	RAB35 (3.1)	C18orf45 (3.1)	EPM2AIP1 (3.0)	WDR82 (3.0)	NT5DC2 (2.9)	JUND (2.9)	QRICH1 (2.8)
KEGG_PATHWAYS_IN_CANCER	KEGG_PATHWAYS_IN_CANCER	2.07e-08	2.83797e-05	PTCH1 (3.9)	SMAD3 (3.7)	IGFBP3 (3.3)	TGFBR2 (3.2)	MAP3K1 (3.2)	SAV1 (3.0)	HHIP (3.0)	AVIL (3.0)	REST (3.0)	DAG1 (2.9)
KEGG_PROSTATE_CANCER	KEGG_PROSTATE_CANCER	8.62e-07	0.000295451	SAV1 (4.1)	FRS2 (3.7)	MIER3 (3.5)	NFIC (3.4)	SETD8 (3.2)	KDM2A (3.2)	MAP3K1 (3.2)	PBRM1 (3.2)	CDC42SE1 (3.1)	RAB1B (2.9)
KEGG_SMALL_CELL_LUNG_CANCER	KEGG_SMALL_CELL_LUNG_CANCER	3.77e-06	0.000689156	RFX5 (3.7)	MAP3K1 (3.7)	PLEKHA1 (3.3)	TGFBR2 (3.2)	CCND2 (2.9)	DAG1 (2.9)	HTRA1 (2.9)	SERPINH1 (2.8)	IGFBP3 (2.7)	PTPRJ (2.7)
KEGG_TGF_BETA_SIGNALING_PATHWAY	KEGG_TGF_BETA_SIGNALING_PATHWAY	7.04e-07	0.000272309	ID4 (5.9)	BMP2 (4.7)	LTBP2 (4.6)	COL8A1 (4.0)	CRIM1 (3.7)	PTCH1 (3.6)	VCAN (3.5)	CILP2 (3.4)	ADAMTSL3 (3.3)	IGFBP3 (3.3)
KEGG_WNT_SIGNALING_PATHWAY	KEGG_WNT_SIGNALING_PATHWAY	5.52e-05	0.00385626	EFNA4 (4.3)	BMP2 (3.6)	EFNA3 (3.2)	FBN2 (3.1)	SAV1 (3.1)	EVX1 (3.0)	MYH7B (3.0)	FGF18 (2.9)	ID4 (2.8)	L3MBTL3 (2.8)
MP:0000060	delayed bone ossification	3.21e-06	0.000617672	FBN2 (4.9)	COL11A1 (4.4)	LUM (4.4)	ACAN (4.2)	IGFBP3 (3.9)	CTSK (3.8)	ANTXR1 (3.7)	COL9A3 (3.6)	PTCH1 (3.5)	SERPINH1 (3.4)
MP:0000074	abnormal neurocranium morphology	2.18e-05	0.00217366	ACAN (5.7)	PRRX1 (4.3)	THBS3 (4.1)	GDF5 (4.0)	COL9A3 (4.0)	ANTXR1 (3.9)	CILP2 (3.8)	COL11A1 (3.5)	FBN2 (3.4)	SIX1 (3.4)
MP:0000109	abnormal parietal bone morphology	4.31e-05	0.00327527	PTCH1 (5.4)	ACAN (4.3)	EMILIN1 (4.2)	IHH (3.4)	BMP2 (3.3)	PRRX1 (3.2)	TRH (3.2)	FGF18 (3.1)	SMAD3 (3.1)	ENSG00000231064 (2.9)
MP:0000111	cleft palate	4.92e-05	0.00352696	FBN2 (6.2)	SIX1 (5.5)	PTCH1 (4.2)	PRRX1 (4.0)	COL9A3 (3.9)	IGF1R (3.8)	SIX4 (3.4)	BNC2 (3.2)	GRB10 (3.1)	COL11A1 (3.1)
MP:0000131	abnormal long bone epiphysis morphology	2.41e-05	0.0022787	ACAN (10.8)	COL9A3 (7.2)	COL11A1 (4.8)	CILP2 (4.2)	NPR3 (3.6)	GDF5 (3.4)	MFGE8 (3.3)	COL8A1 (3.2)	FBN2 (3.2)	IHH (3.1)
MP:0000137	abnormal vertebrae morphology	3.3e-06	0.000624041	ANTXR1 (5.1)	COL11A1 (5.0)	FBN2 (4.9)	COL9A3 (4.4)	CILP2 (4.1)	ACAN (3.9)	SIX1 (3.7)	THBS3 (3.5)	LUM (3.4)	EFNA4 (3.2)
MP:0000141	abnormal vertebral body morphology	1.1e-06	0.000341227	COL9A3 (6.3)	ACAN (5.7)	CILP2 (5.6)	COL11A1 (4.8)	EMILIN1 (3.9)	GDF5 (3.4)	THBS3 (3.4)	SIX1 (3.4)	GLT25D2 (3.3)	EFNA1 (3.3)
MP:0000157	abnormal sternum morphology	1.62e-05	0.00195255	HMGA2 (3.9)	GDF5 (3.8)	SIX1 (3.6)	SIX4 (3.4)	PDLIM4 (3.2)	SAMD4A (3.2)	FBN2 (3.1)	CRIM1 (3.1)	ID4 (3.1)	ADAMTS17 (3.0)
MP:0000163	abnormal cartilage morphology	1.11e-06	0.000341227	ACAN (7.7)	CILP2 (6.9)	COL11A1 (6.9)	COL9A3 (5.8)	GDF5 (5.3)	BMP2 (4.6)	SIX1 (4.4)	HTRA1 (3.9)	ANTXR1 (3.8)	FBN2 (3.6)
MP:0000164	abnormal cartilage development	1.11e-05	0.00152181	ACAN (9.7)	COL9A3 (7.4)	COL11A1 (7.1)	CILP2 (6.8)	GDF5 (5.3)	TGFB2 (4.4)	LUM (4.4)	GMDS (4.4)	FBN2 (4.1)	BMP2 (4.0)
MP:0000166	abnormal chondrocyte morphology	1.91e-05	0.00207415	ACAN (9.5)	CILP2 (8.2)	COL11A1 (7.4)	COL9A3 (6.2)	SMOC2 (5.4)	COPZ2 (4.3)	CTSK (4.0)	IHH (3.9)	PRKG2 (3.7)	PRRX1 (3.6)
MP:0000260	abnormal angiogenesis	2e-05	0.00212971	FBN1 (4.3)	CD248 (4.2)	PLXND1 (4.1)	SEMA3G (3.8)	TGFBR2 (3.8)	EFEMP1 (3.6)	ENSG00000173517 (3.6)	SERPINH1 (3.6)	STAB1 (3.5)	PROCR (3.5)
MP:0000266	abnormal heart morphology	3.68e-06	0.000684106	MYBPC3 (5.8)	VCAN (3.8)	TNNC1 (3.8)	FBLN2 (3.3)	LTBP2 (3.2)	BMP2 (3.1)	PLAG1 (3.1)	NEXN (3.1)	REST (3.0)	SAMD4A (2.9)
MP:0000272	abnormal aorta morphology	1.1e-05	0.00152181	TGFB2 (4.6)	FILIP1L (4.6)	CRIM1 (4.2)	FBN1 (4.2)	HHIP (3.8)	LOXL1 (3.8)	LUM (3.7)	FBN2 (3.7)	SERPINH1 (3.6)	ADAMTS2 (3.6)
MP:0000351	increased cell proliferation	1.61e-05	0.00195255	FRS2 (3.7)	FBN1 (3.5)	PRRX1 (3.5)	IGFBP3 (3.3)	POLK (3.1)	LMNA (3.0)	CTSK (3.0)	EFEMP2 (2.9)	FBLN2 (2.8)	GUCA2A (2.7)
MP:0000352	decreased cell proliferation	1.56e-06	0.000388865	ATAD5 (3.8)	EZH2 (3.4)	PBRM1 (3.3)	REST (3.2)	FANCA (3.1)	CCNE1 (3.1)	KNTC1 (3.0)	E2F7 (3.0)	CCDC77 (2.8)	AP3B1 (2.8)
MP:0000428	abnormal craniofacial morphology	4.55e-05	0.00332672	FBN2 (4.5)	PTCH1 (4.3)	THBS3 (3.5)	HHIP (3.3)	ANTXR1 (3.2)	EFEMP2 (3.1)	FGF18 (3.0)	LLGL1 (3.0)	REST (3.0)	EVX1 (2.9)
MP:0000435	shortened head	4.33e-05	0.00327527	PRRX1 (5.5)	COL9A3 (5.2)	ACAN (5.0)	FBN2 (4.8)	SIX4 (3.6)	GDF5 (3.5)	SIX1 (3.5)	CILP2 (3.4)	PRKG2 (3.3)	IGF2BP2 (3.3)
MP:0000440	domed cranium	1.56e-08	2.4443e-05	ACAN (5.7)	TSPAN3 (3.8)	COL9A3 (3.7)	TGFB2 (3.5)	COL11A1 (3.3)	SLC39A13 (3.3)	GDF5 (3.1)	BMP2 (3.0)	PCSK5 (2.9)	SSBP3 (2.9)
MP:0000445	short snout	1.66e-05	0.00197901	ACAN (5.8)	COL9A3 (5.1)	PRRX1 (4.6)	FBN2 (4.6)	PTCH1 (4.3)	EMILIN1 (4.0)	BMP2 (3.9)	LUM (3.8)	CILP2 (3.6)	GDF5 (3.6)
MP:0000547	short limbs	3.61e-07	0.000219969	ACAN (6.2)	COL11A1 (5.7)	CILP2 (5.6)	BMP2 (5.1)	COL9A3 (4.6)	FBN2 (4.3)	GLT25D2 (4.2)	IHH (3.9)	PRRX1 (3.9)	CTSK (3.9)
MP:0000558	abnormal tibia morphology	2.12e-05	0.00215298	ACAN (6.3)	COL11A1 (5.5)	ESR1 (4.8)	LUM (4.2)	SIX1 (4.2)	SMOC2 (4.1)	COL9A3 (4.0)	CILP2 (3.9)	GMDS (3.8)	CTSK (3.8)
MP:0000559	abnormal femur morphology	1.37e-05	0.00176778	COL11A1 (7.3)	ACAN (6.9)	CILP2 (6.3)	ANGPTL2 (5.2)	LUM (4.4)	EFEMP2 (4.4)	COL9A3 (4.3)	CTSK (4.1)	IHH (4.0)	MSRB3 (3.9)
MP:0000592	short tail	4.15e-05	0.00322817	EVX1 (5.9)	BMP2 (4.2)	WNT3 (3.9)	ANTXR1 (3.9)	FBN2 (3.8)	PTCH1 (3.8)	TGFB2 (3.6)	EFNA3 (3.4)	CCND2 (3.2)	C20orf144 (3.0)
MP:0000955	abnormal spinal cord morphology	4.29e-06	0.000771356	TSPAN3 (3.7)	GLB1L (3.6)	GLT25D2 (3.3)	THBS3 (3.1)	IRAK1BP1 (3.0)	B3GNT1 (3.0)	NCAN (3.0)	GLT8D1 (2.9)	EVX1 (2.9)	LINC00478 (2.9)
MP:0001146	abnormal testis morphology	1.33e-05	0.00175752	PCSK5 (3.5)	WNT2B (3.3)	SMOC2 (3.1)	SLC27A6 (3.0)	FGF18 (2.9)	TNP1 (2.8)	KLF14 (2.5)	ENSG00000230257 (2.5)	MAP3K1 (2.4)	TSSK6 (2.4)
MP:0001577	anemia	2.91e-05	0.00257394	GYPA (8.6)	SLC25A37 (6.9)	PKLR (4.2)	SMOX (3.5)	CBFA2T3 (2.9)	PIEZO1 (2.8)	CISH (2.7)	RELA (2.7)	ENSG00000248003 (2.7)	CHSY1 (2.5)
MP:0001698	decreased embryo size	2.18e-06	0.000504985	RYBP (3.5)	REST (3.3)	PKN2 (3.2)	RREB1 (3.2)	DAG1 (3.1)	KIAA1267 (3.0)	NPEPPS (2.9)	EVX1 (2.9)	PBRM1 (2.8)	OTUD4 (2.8)
MP:0001722	pale yolk sac	5.83e-05	0.00399647	PIEZO1 (4.1)	CBFA2T3 (3.5)	RREB1 (3.4)	NCOA6 (3.4)	GATAD2A (3.3)	KDM5A (3.3)	ZMIZ1 (3.1)	BPTF (3.0)	CREB3L2 (2.9)	ZNF592 (2.9)
MP:0001732	postnatal growth retardation	1.47e-06	0.00038388	ZMIZ1 (3.4)	PTCH1 (3.2)	NFIC (3.1)	CERS2 (2.9)	IGF2BP2 (2.9)	EMILIN1 (2.6)	FRYL (2.5)	BPTF (2.5)	PRKG2 (2.4)	IGF1R (2.4)
MP:0001926	female infertility	2.25e-05	0.00218389	ZAR1 (4.8)	ESR1 (4.6)	LHX3 (4.1)	C14orf39 (4.1)	POMC (4.0)	BNC2 (3.9)	PDCL2 (3.1)	ESR2 (2.7)	GYLTL1B (2.5)	FBN2 (2.4)
MP:0001935	decreased litter size	2.05e-05	0.00215298	ZAR1 (3.2)	DNAH10 (3.0)	ESR1 (2.8)	TEF (2.8)	SMAD3 (2.8)	C1orf51 (2.7)	PROCR (2.7)	SMOX (2.6)	CCND2 (2.4)	FBN1 (2.4)
MP:0002059	abnormal seminal vesicle morphology	2.68e-06	0.000576358	CHCHD7 (4.6)	FBN2 (3.6)	IGF1R (3.2)	GDF5 (3.0)	EVX1 (3.0)	SSBP3 (2.8)	LIN28B (2.8)	HHIP (2.8)	LUM (2.6)	PTCH1 (2.6)
MP:0002109	abnormal limb morphology	4.33e-05	0.00327527	PRRX1 (4.8)	BMP2 (3.9)	FBN2 (3.7)	CD248 (3.3)	SMAD3 (3.3)	CILP2 (3.2)	SLC29A2 (3.1)	IGFBP3 (3.1)	CTSK (3.0)	SIX1 (2.9)
MP:0002113	abnormal skeleton development	9.52e-08	8.70128e-05	ACAN (5.7)	COL9A3 (4.9)	COL11A1 (4.7)	PCSK5 (4.1)	SMOC2 (4.0)	GDF5 (4.0)	LUM (3.8)	CILP2 (3.7)	TGFB2 (3.7)	BMP2 (3.5)
MP:0002114	abnormal axial skeleton morphology	4.53e-05	0.00332672	BMP2 (4.8)	ACAN (4.6)	PTCH1 (4.4)	FBN2 (4.2)	ID4 (4.0)	SIX1 (3.7)	CILP2 (3.4)	SMOC2 (3.3)	EFNA3 (3.2)	HMGA2 (3.1)
MP:0002161	abnormal fertility/fecundity	3.44e-05	0.00279481	PROCR (3.3)	PPARD (3.0)	HORMAD1 (3.0)	CTSF (2.8)	C9orf64 (2.6)	GGT7 (2.6)	CPNE7 (2.6)	CABP2 (2.5)	OS9 (2.5)	SAMD4A (2.5)
MP:0002427	disproportionate dwarf	1.43e-05	0.00180279	ACAN (9.5)	CILP2 (8.8)	COL11A1 (7.9)	COL9A3 (7.1)	GLT25D2 (4.7)	THBS3 (4.5)	IHH (4.1)	SMOC2 (4.0)	PRKG2 (3.8)	GDF5 (3.6)
MP:0002657	chondrodystrophy	6.78e-06	0.00110003	ACAN (6.0)	BMP2 (5.0)	COL9A3 (4.5)	COL11A1 (4.4)	TGFB2 (4.1)	SMOC2 (3.6)	CILP2 (3.6)	CRIM1 (3.5)	SLC39A13 (3.4)	MBNL2 (3.2)
MP:0002884	abnormal branchial arch morphology	7.25e-06	0.00111997	PLXND1 (3.3)	MAP4K5 (3.1)	FGF18 (3.1)	ARL15 (2.9)	EFNA1 (2.8)	PTCH1 (2.8)	IGFBP3 (2.8)	FAM83C-AS1 (2.7)	SIX4 (2.5)	SIX1 (2.5)
MP:0002932	abnormal joint morphology	2.86e-05	0.00255028	ACAN (5.4)	CILP2 (5.3)	LUM (4.8)	PRRX1 (4.6)	LOXL1 (4.3)	FBN1 (4.2)	SMOC2 (4.1)	BNC2 (4.1)	ADAMTS2 (4.1)	LTBP2 (4.0)
MP:0003055	abnormal long bone epiphyseal plate morphology	8.19e-07	0.000289767	ACAN (9.7)	CILP2 (6.9)	COL9A3 (6.6)	COL11A1 (5.4)	SMOC2 (5.2)	ANGPTL2 (4.7)	GDF5 (4.7)	IHH (4.6)	CTSK (4.4)	LUM (4.4)
MP:0003068	enlarged kidney	9.64e-06	0.00137314	PC (3.8)	SEMA3G (3.6)	EFEMP1 (3.3)	DPEP1 (3.3)	DAG1 (3.1)	GLYCTK (3.1)	KHK (2.9)	CYP27B1 (2.8)	CDKL1 (2.7)	IRAK1BP1 (2.7)
MP:0003120	abnormal tracheal cartilage morphology	5.43e-05	0.00381771	HHIP (5.0)	COL9A3 (4.8)	GDF5 (4.7)	LTBP2 (4.5)	CILP2 (4.4)	PTCH1 (4.3)	GMDS (4.3)	LUM (4.2)	FBN2 (3.9)	EFEMP2 (3.9)
MP:0003229	abnormal vitelline vasculature morphology	2.12e-05	0.00215298	PLXND1 (4.9)	IGFBP3 (3.8)	TMCC1 (3.6)	TGFBR2 (3.6)	EFNA1 (3.2)	NPR3 (3.2)	RHOC (3.1)	GRK5 (3.1)	STAB1 (3.0)	SEMA3G (3.0)
MP:0003419	delayed endochondral bone ossification	1.41e-06	0.00038388	ACAN (5.5)	GDF5 (4.5)	SMOC2 (4.2)	FBN2 (4.1)	ADAMTSL3 (3.9)	SIX1 (3.9)	PRRX1 (3.9)	COL11A1 (3.8)	TGFB2 (3.7)	LUM (3.7)
MP:0003560	osteoarthritis	7.03e-07	0.000272309	CILP2 (10.9)	ACAN (10.2)	COL11A1 (8.1)	LTBP2 (7.3)	COL9A3 (6.8)	MFGE8 (5.8)	COL8A1 (5.7)	CRISPLD2 (5.6)	THBS3 (5.5)	SMOC2 (5.0)
MP:0003662	abnormal long bone epiphyseal plate proliferative zone	1.24e-06	0.000357903	ACAN (8.0)	CILP2 (7.9)	COL11A1 (7.1)	SMOC2 (5.6)	COPZ2 (5.1)	HTRA1 (4.9)	COL9A3 (4.8)	CTSK (4.7)	THBS3 (4.6)	ANGPTL2 (4.3)
MP:0003723	abnormal long bone morphology	2.21e-06	0.000504985	ACAN (6.2)	COL11A1 (6.0)	LUM (5.8)	CTSK (5.5)	FBN2 (4.9)	COL9A3 (4.6)	EMILIN1 (4.6)	SERPINH1 (4.3)	PTCH1 (4.3)	LOXL1 (4.1)
MP:0003984	embryonic growth retardation	3e-05	0.00261143	REST (3.8)	PKN2 (3.7)	MYBPC3 (3.7)	RYBP (3.6)	NSD1 (3.5)	BMP2 (3.5)	GATAD2A (3.3)	RREB1 (3.3)	SERPINH1 (3.1)	ZNF592 (3.1)
MP:0004076	abnormal vitelline vascular remodeling	3.19e-05	0.00271224	TGFBR2 (4.1)	PLXND1 (4.0)	MYBPC3 (3.8)	TMCC1 (3.3)	PXMP4 (3.0)	NPR3 (3.0)	SEMA3G (2.8)	STAB1 (2.8)	CLOCK (2.7)	ZNF652 (2.7)
MP:0004471	short nasal bone	3.24e-05	0.00273356	ACAN (6.0)	COL9A3 (6.0)	TGFB2 (4.5)	HHIP (4.3)	PTCH1 (4.0)	FBN2 (3.6)	PCSK5 (3.5)	ADAMTSL3 (3.4)	CILP2 (3.2)	ADAMTS17 (3.2)
MP:0004686	decreased length of long bones	3.23e-07	0.000219969	ACAN (7.9)	COL9A3 (6.0)	CILP2 (5.4)	COL11A1 (5.0)	CTSK (4.9)	MFGE8 (4.0)	IHH (4.0)	ANGPTL2 (3.9)	SLC39A13 (3.9)	CGREF1 (3.8)
MP:0004703	abnormal vertebral column morphology	5.18e-07	0.00025131	EVX1 (4.6)	ANTXR1 (4.5)	COL11A1 (4.3)	COL8A1 (4.3)	TRH (3.9)	EFNA3 (3.7)	PDE3B (3.5)	CILP2 (3.3)	FGF18 (3.1)	ADAMTS6 (3.0)
MP:0004808	abnormal hematopoietic stem cell morphology	1.72e-05	0.00198579	PHIP (4.5)	ASH1L (3.7)	ARHGEF2 (3.6)	CELF1 (3.3)	JUND (3.2)	ZBTB38 (3.2)	DUSP6 (3.2)	HMGA2 (3.2)	PLAG1 (3.2)	ENSG00000254470 (3.0)
MP:0004810	decreased hematopoietic stem cell number	6.73e-09	1.23024e-05	CBFA2T3 (3.7)	ASH1L (3.3)	MIER3 (3.1)	REST (3.1)	SOCS2 (3.1)	PHIP (3.1)	EFNA1 (2.9)	ARHGEF2 (2.9)	FGF18 (2.9)	FRYL (2.8)
MP:0005269	abnormal occipital bone morphology	1.71e-05	0.00198579	GDF5 (6.3)	ACAN (5.4)	GMDS (4.6)	SIX1 (4.6)	ID4 (4.4)	COL9A3 (4.0)	SIX4 (3.8)	SEMA6C (3.3)	PTCH1 (3.3)	LAMB2 (2.9)
MP:0005508	abnormal skeleton morphology	2.04e-09	5.59368e-06	ACAN (6.6)	LUM (4.8)	ANTXR1 (4.4)	COL9A3 (4.4)	COL11A1 (4.1)	ANGPTL2 (4.0)	CILP2 (4.0)	PTCH1 (3.7)	TGFB2 (3.7)	GDF5 (3.7)
MP:0006395	abnormal epiphyseal plate morphology	3.04e-07	0.000219969	ACAN (7.5)	CILP2 (5.0)	COL9A3 (4.9)	CTSK (4.1)	ANTXR1 (3.9)	BNC2 (3.8)	THBS3 (3.6)	SIX4 (3.5)	COL11A1 (3.3)	LUM (3.2)
MP:0008208	decreased pro-B cell number	2.34e-05	0.00223175	SOCS2 (3.9)	BCL7A (3.8)	CD19 (3.2)	PHF15 (3.1)	MIER3 (3.1)	MAP3K1 (2.9)	RABEP2 (2.8)	ENSG00000173517 (2.8)	PHIP (2.7)	PBXIP1 (2.7)
MP:0008271	abnormal bone ossification	3.34e-05	0.002742	ACAN (6.8)	COL9A3 (5.2)	COL11A1 (4.8)	FBN2 (4.2)	TGFB2 (4.0)	SIX1 (3.8)	SMOC2 (3.8)	LUM (3.7)	PRRX1 (3.7)	GDF5 (3.6)
MP:0008813	decreased common myeloid progenitor cell number	2.62e-06	0.000574723	MIER3 (3.7)	HMGA2 (3.4)	CBFA2T3 (3.4)	ASH1L (3.0)	MAP3K1 (3.0)	ENSG00000249700 (2.9)	DLEU2 (2.9)	ACSL6 (2.8)	GYPA (2.8)	GRB10 (2.7)
MP:0009703	decreased birth body size	1.57e-09	5.59368e-06	ANKRD11 (4.5)	SSBP3 (4.0)	REST (3.8)	BPTF (3.5)	CDC42BPA (3.3)	PHIP (3.1)	MAP2K5 (3.0)	FBN2 (3.0)	GABPB2 (2.9)	NSD1 (2.8)
MP:0010029	abnormal basicranium morphology	9.16e-06	0.00133956	ACAN (10.2)	COL9A3 (7.3)	CILP2 (6.5)	GDF5 (6.1)	COL11A1 (5.7)	THBS3 (4.9)	PTCH1 (4.7)	GMDS (4.1)	BMP2 (3.8)	SIX1 (3.6)
MP:0011098	complete embryonic lethality during organogenesis	7.37e-08	7.34856e-05	REST (4.0)	RREB1 (3.8)	PLXND1 (3.6)	MYBPC3 (3.4)	EVX1 (3.2)	ZNF592 (3.2)	NCOA6 (3.2)	BMP2 (3.1)	PKN2 (3.0)	GNA12 (3.0)
MP:0011101	partial prenatal lethality	4.58e-05	0.00332672	PLXND1 (3.7)	KIAA1267 (3.3)	SERPINH1 (3.3)	IGFBP3 (3.2)	TGFBR2 (3.1)	DAG1 (3.0)	REST (2.9)	DUSP6 (2.9)	BPTF (2.7)	CERS2 (2.6)
MP:0011109	partial lethality throughout fetal growth and development	2.1e-05	0.00215298	PIEZO1 (3.7)	CD248 (3.4)	FBN1 (3.2)	SAV1 (3.2)	ZMIZ1 (3.2)	DAG1 (3.2)	SERPINH1 (3.1)	NSD1 (3.0)	GRK5 (3.0)	SMAD3 (2.9)
REACTOME_CYCLIN_D_ASSOCIATED_EVENTS_IN_G1	REACTOME_CYCLIN_D_ASSOCIATED_EVENTS_IN_G1	1.6e-05	0.00195255	TSPAN3 (4.3)	DLEU2 (3.7)	TSFM (3.1)	MARCH9 (3.0)	TSPAN31 (3.0)	IGF2BP2 (2.9)	CDC16 (2.8)	MIR17HG (2.7)	BCL7A (2.7)	SCMH1 (2.6)
REACTOME_G1_PHASE	REACTOME_G1_PHASE	1.6e-05	0.00195255	TSPAN3 (4.3)	DLEU2 (3.7)	TSFM (3.1)	MARCH9 (3.0)	TSPAN31 (3.0)	IGF2BP2 (2.9)	CDC16 (2.8)	MIR17HG (2.7)	BCL7A (2.7)	SCMH1 (2.6)
REACTOME_SIGNALING_BY_PDGF	REACTOME_SIGNALING_BY_PDGF	3.61e-05	0.00289011	FBN1 (5.5)	ACAN (4.8)	EFEMP2 (4.8)	LUM (4.7)	LOXL1 (4.5)	CTSK (4.5)	COL11A1 (4.4)	EMILIN1 (4.3)	ADAMTS2 (4.2)	SMOC2 (3.8)

## Sheet: LFR_m_GeneSet
Original.gene.set.ID	Original.gene.set.description	Nominal.P.value	False Discovery rate	Reconstituted.gene.set.Z.score.gene.1	Reconstituted.gene.set.Z.score.gene.2	Reconstituted.gene.set.Z.score.gene.3	Reconstituted.gene.set.Z.score.gene.4	Reconstituted.gene.set.Z.score.gene.5	Reconstituted.gene.set.Z.score.gene.6	Reconstituted.gene.set.Z.score.gene.7	Reconstituted.gene.set.Z.score.gene.8	Reconstituted.gene.set.Z.score.gene.9	Reconstituted.gene.set.Z.score.gene.10
MP:0005306	abnormal phalanx morphology	1.93e-08	0.000211682	FBN2 (4.5)	OMD (3.3)	ASPN (2.9)	PRDM13 (2.8)	GDF5 (2.8)	EFNA1 (2.7)	PHF2 (2.4)	SAV1 (2.4)	EFNA4 (2.2)	OGN (2.2)
GO:0048705	skeletal system morphogenesis	1.84e-07	0.000672704	CILP2 (5.0)	OMD (3.4)	GDF5 (3.4)	EFNA3 (2.9)	THBS3 (2.7)	ANTXR1 (2.6)	RFTN2 (2.6)	BNC2 (2.5)	PRDM13 (2.1)	FBN2 (2.0)
MP:0000079	abnormal basioccipital bone morphology	1.35e-07	0.000672704	PRDM13 (4.8)	CILP2 (3.1)	THBS3 (2.6)	ANGPTL2 (2.5)	EFNA4 (2.5)	IRF2BPL (2.3)	ANTXR1 (2.2)	DCST2 (2.2)	GPR144 (2.1)	OLFML2A (2.1)
GO:0001837	epithelial to mesenchymal transition	2.62e-07	0.000718404	ANGPTL2 (3.1)	ABO (3.0)	EFNA3 (2.8)	LINC00476 (2.8)	ANTXR1 (2.7)	OLFML2A (2.5)	EFNA4 (2.5)	OMD (2.3)	ENSG00000258473 (2.3)	ANKRD44-IT1 (2.2)
GO:0030326	embryonic limb morphogenesis	4.83e-07	0.000882924	LIN28B (3.2)	GDF5 (3.0)	FBN2 (2.9)	LINC00476 (2.5)	PRDM13 (2.3)	DCST2 (2.2)	ANTXR1 (2.1)	FAM189B (2.1)	THBS3 (1.9)	C11orf63 (1.8)
GO:0035113	embryonic appendage morphogenesis	4.83e-07	0.000882924	LIN28B (3.2)	GDF5 (3.0)	FBN2 (2.9)	LINC00476 (2.5)	PRDM13 (2.3)	DCST2 (2.2)	ANTXR1 (2.1)	FAM189B (2.1)	THBS3 (1.9)	C11orf63 (1.8)
MP:0011108	partial embryonic lethality during organogenesis	6.27e-07	0.000982419	NR6A1 (3.5)	EFNA1 (3.2)	ZBTB7B (2.6)	SHC1 (2.3)	OTUD7B (2.3)	IRF2BPL (2.2)	ARHGEF2 (2.1)	LINC00476 (2.0)	GATAD2A (2.0)	GNA12 (1.9)
GO:0001501	skeletal system development	1.29e-06	0.00176859	CILP2 (5.6)	GDF5 (4.3)	OMD (4.2)	ANTXR1 (3.4)	THBS3 (3.0)	ECM2 (2.9)	ASPN (2.7)	OGN (2.7)	RFTN2 (2.7)	ANGPTL2 (2.7)
GO:0048706	embryonic skeletal system development	2.15e-06	0.00262013	BNC2 (3.2)	LIN28B (2.6)	EFNA3 (2.5)	FBN2 (2.5)	PRDM13 (2.5)	CBX8 (2.3)	THBS3 (2.2)	ENSG00000258473 (2.1)	CILP2 (1.8)	RAPSN (1.8)
GO:0009792	embryo development ending in birth or egg hatching	3.1e-06	0.00266458	NR6A1 (4.5)	LIN28B (3.3)	PRDM13 (2.9)	EFNA4 (2.5)	EFNA3 (2.4)	EFNA1 (2.4)	CBX8 (2.3)	FBN2 (2.2)	ENSG00000258473 (2.1)	IRF2BPL (2.0)
GO:0035107	appendage morphogenesis	3.74e-06	0.00266458	FBN2 (3.2)	LIN28B (3.1)	GDF5 (3.0)	LINC00476 (2.8)	DCST2 (2.4)	ANTXR1 (2.3)	EFNA4 (2.2)	CILP2 (2.2)	PRDM13 (2.1)	THBS3 (2.1)
GO:0035108	limb morphogenesis	3.74e-06	0.00266458	FBN2 (3.2)	LIN28B (3.1)	GDF5 (3.0)	LINC00476 (2.8)	DCST2 (2.4)	ANTXR1 (2.3)	EFNA4 (2.2)	CILP2 (2.2)	PRDM13 (2.1)	THBS3 (2.1)
GO:0043009	chordate embryonic development	3.79e-06	0.00266458	NR6A1 (4.4)	LIN28B (3.2)	PRDM13 (2.8)	EFNA4 (2.6)	EFNA3 (2.5)	EFNA1 (2.5)	CBX8 (2.4)	FBN2 (2.3)	ENSG00000258473 (2.2)	IRF2BPL (2.0)
GO:0048736	appendage development	4.13e-06	0.00266458	CILP2 (3.2)	LIN28B (3.1)	FBN2 (3.1)	GDF5 (3.0)	LINC00476 (2.5)	THBS3 (2.5)	DCST2 (2.3)	ANTXR1 (2.3)	OMD (2.2)	EFNA4 (2.1)
GO:0060173	limb development	4.13e-06	0.00266458	CILP2 (3.2)	LIN28B (3.1)	FBN2 (3.1)	GDF5 (3.0)	LINC00476 (2.5)	THBS3 (2.5)	DCST2 (2.3)	ANTXR1 (2.3)	OMD (2.2)	EFNA4 (2.1)
GO:0072175	epithelial tube formation	3.05e-06	0.00266458	ENSG00000236643 (2.9)	ANKRD44-IT1 (2.8)	EFNA4 (2.3)	DCST2 (2.3)	ANTXR1 (2.3)	ENSG00000175773 (2.2)	FBN2 (2.1)	CBX8 (2.0)	NR6A1 (1.9)	BNC2 (1.9)
MP:0002114	abnormal axial skeleton morphology	3.78e-06	0.00266458	FBN2 (4.2)	OMD (4.0)	CILP2 (3.4)	EFNA3 (3.2)	THBS3 (3.1)	ANGPTL2 (2.7)	EFNA4 (2.7)	ANTXR1 (2.4)	GDF5 (2.3)	LIN28B (2.3)
GO:0001838	embryonic epithelial tube formation	4.55e-06	0.00276509	ENSG00000236643 (3.0)	ANKRD44-IT1 (2.6)	ANTXR1 (2.4)	DCST2 (2.4)	ENSG00000175773 (2.3)	EFNA4 (2.3)	FBN2 (2.1)	CBX8 (2.1)	BNC2 (2.0)	THBS3 (1.9)
GO:0048704	embryonic skeletal system morphogenesis	4.79e-06	0.00276509	BNC2 (2.7)	EFNA3 (2.3)	ANTXR1 (2.0)	THBS3 (2.0)	FAM189B (1.9)	FBN2 (1.9)	ENSG00000258473 (1.9)	LIN28B (1.9)	PRDM13 (1.9)	NR6A1 (1.8)
GO:0014031	mesenchymal cell development	5.88e-06	0.00322459	DCST2 (3.2)	LINC00476 (3.0)	EFNA4 (2.8)	FBN2 (2.6)	OLFML2A (2.6)	ANTXR1 (2.5)	ABO (2.4)	IRF2BPL (2.4)	WNT4 (2.2)	EFNA3 (2.2)
GO:0048598	embryonic morphogenesis	6.18e-06	0.00322773	LIN28B (3.4)	NR6A1 (3.3)	PRDM13 (3.2)	FBN2 (2.9)	EFNA4 (2.8)	EFNA3 (2.6)	DCST2 (2.4)	IRF2BPL (1.9)	CBX8 (1.9)	FAM189B (1.8)
MP:0004174	abnormal spine curvature	7.71e-06	0.00384379	ATP2A1 (4.0)	ANGPTL2 (3.5)	SLC12A2 (3.0)	RAPSN (3.0)	GDF5 (2.9)	FBN2 (2.6)	THBS3 (2.4)	IRF2BPL (2.2)	ANTXR1 (2.0)	WNT4 (2.0)

## Sheet: TFR_f_GeneSet
Original.gene.set.ID	Original.gene.set.description	Nominal.P.value	False Discovery rate	Reconstituted.gene.set.Z.score.gene.1	Reconstituted.gene.set.Z.score.gene.2	Reconstituted.gene.set.Z.score.gene.3	Reconstituted.gene.set.Z.score.gene.4	Reconstituted.gene.set.Z.score.gene.5	Reconstituted.gene.set.Z.score.gene.6	Reconstituted.gene.set.Z.score.gene.7	Reconstituted.gene.set.Z.score.gene.8	Reconstituted.gene.set.Z.score.gene.9	Reconstituted.gene.set.Z.score.gene.10
ENSG00000004975	DVL2 PPI subnetwork	3.82e-08	0.000416418	EFNA4 (3.9)	PYGO2 (3.7)	REST (3.6)	ATXN2L (3.4)	SMARCD1 (3.3)	ENSG00000182319 (3.3)	CBX1 (3.2)	BOK (3.0)	SRSF9 (3.0)	POLR2A (3.0)
ENSG00000005339	CREBBP PPI subnetwork	9.22e-11	1.00987e-06	HOXB5 (5.1)	JUND (4.5)	ZFP36L2 (4.4)	HOXB6 (4.3)	HOXB9 (4.2)	TOB2 (4.2)	MOV10 (4.2)	ATXN2L (4.1)	HOXB8 (4.0)	PLAG1 (4.0)
ENSG00000100393	EP300 PPI subnetwork	1.21e-09	1.32338e-05	HOXB5 (5.5)	ENSG00000233101 (4.7)	HOXB6 (4.5)	HOXB3 (4.5)	ZFP36L2 (4.4)	HOXB9 (4.1)	ZMIZ1 (3.8)	JUND (3.7)	HOXB8 (3.7)	UBTF (3.5)
ENSG00000100644	HIF1A PPI subnetwork	1.11e-07	0.00120812	PIP5K1A (4.0)	TSFM (4.0)	KDM4B (3.9)	PHF21A (3.9)	ALKBH5 (3.8)	ZNF678 (3.6)	FRS2 (3.5)	PLAG1 (3.5)	APH1A (3.4)	ZNF687 (3.3)
ENSG00000101665	SMAD7 PPI subnetwork	4.15e-08	0.00045235	ID4 (3.6)	TMCC1 (3.6)	MAP3K3 (3.5)	SFMBT1 (3.4)	CTDSPL (3.4)	CNOT4 (3.3)	SMAD3 (3.3)	ZMIZ1 (3.3)	FRS2 (3.2)	KIAA1267 (3.1)
ENSG00000105329	TGFB1 PPI subnetwork	4.65e-08	0.000506803	LTBP2 (6.9)	FBN1 (5.9)	ISLR (5.8)	COL8A1 (5.7)	ANGPTL2 (5.6)	SFRP4 (5.3)	HTRA1 (5.3)	ACAN (5.1)	CILP2 (5.1)	FBLN2 (5.1)
ENSG00000129152	MYOD1 PPI subnetwork	6.74e-08	0.000734053	ID4 (3.9)	ZNF592 (3.7)	TBX2 (3.5)	ZMIZ1 (3.5)	BMP2 (3.3)	NCOA1 (3.2)	NFIC (3.0)	KCNN3 (2.8)	NSD1 (2.8)	NMB (2.8)
ENSG00000141646	SMAD4 PPI subnetwork	1.75e-07	0.00190417	ZNF592 (3.9)	KLF6 (3.9)	KIAA1267 (3.6)	MAP3K3 (3.5)	DIS3L2 (3.3)	MCL1 (3.3)	TOB2 (3.2)	ZFP36L2 (3.1)	PIP5K1A (3.0)	RPRD2 (3.0)
ENSG00000166949	SMAD3 PPI subnetwork	5.9e-11	6.46286e-07	ZFP36L2 (4.7)	KLF6 (4.5)	GATAD2A (4.2)	JUND (4.2)	GH2 (3.9)	SP2 (3.4)	UBTF (3.2)	BRPF3 (3.2)	CLCF1 (3.2)	KIAA1267 (3.1)
ENSG00000170365	SMAD1 PPI subnetwork	3.42e-10	3.74353e-06	KIAA1267 (3.9)	HMG20A (3.7)	QRICH1 (3.3)	TNRC6B (3.2)	ASH1L (3.0)	MAP3K3 (3.0)	NCOA1 (2.9)	CNOT4 (2.9)	RBM15B (2.9)	TOB2 (2.8)
ENSG00000175029	CTBP2 PPI subnetwork	2.43e-07	0.00264311	MUS81 (4.0)	SFMBT1 (3.4)	NCOA6 (3.3)	PHF21A (3.1)	NFIC (3.1)	RPRD2 (3.1)	ATF1 (3.1)	SETD8 (3.0)	SCMH1 (3.0)	SLC26A10 (3.0)
ENSG00000175387	SMAD2 PPI subnetwork	2.02e-12	2.21473e-08	CLIP1 (4.0)	VPS72 (3.4)	SMAD3 (3.3)	CLK2 (3.3)	PIP5K1A (3.1)	UBTF (3.1)	IGF1R (3.1)	FBXW11 (3.0)	ASH1L (3.0)	ZC3H7B (2.9)
GO:0001501	skeletal system development	1.11e-09	1.21423e-05	HOXD8 (7.2)	ENSG00000237380 (6.8)	ENSG00000175892 (6.5)	HOXD3 (5.9)	ACAN (5.7)	CILP2 (5.6)	ENSG00000226363 (5.5)	HOXB8 (5.2)	DNM3OS (5.1)	ENSG00000224189 (5.1)
GO:0001503	ossification	2.23e-10	2.44185e-06	SOST (4.6)	CILP2 (4.6)	ACAN (4.4)	SFRP4 (4.0)	COPZ2 (4.0)	COL11A1 (3.7)	ADAMTS17 (3.7)	TGFB3 (3.5)	PHOSPHO1 (3.5)	COL9A3 (3.5)
GO:0001568	blood vessel development	2.59e-07	0.00281663	ARAP3 (4.7)	PLXND1 (4.1)	IGFBP3 (4.1)	HYAL2 (3.6)	HTRA1 (3.5)	HIGD1B (3.5)	LOXL1 (3.5)	LTBP2 (3.5)	PROCR (3.4)	SEMA3F (3.4)
GO:0001701	in utero embryonic development	2.4e-08	0.00026172	P4HA2 (3.4)	C8orf49 (3.3)	BRPF3 (3.1)	PCGF5 (3.1)	ENSG00000244649 (2.9)	EFNA1 (2.8)	CALCOCO2 (2.8)	SPSB1 (2.7)	MIER3 (2.6)	ZNF592 (2.5)
GO:0001944	vasculature development	6.61e-08	0.000719961	ARAP3 (4.5)	IGFBP3 (4.0)	HTRA1 (3.8)	PLXND1 (3.8)	HIGD1B (3.6)	LTBP2 (3.6)	HYAL2 (3.5)	LOXL1 (3.5)	PROCR (3.4)	SEMA3F (3.3)
GO:0002062	chondrocyte differentiation	1.17e-08	0.000127694	ACAN (6.7)	GDF5 (6.2)	CILP2 (5.8)	COL9A3 (5.8)	COL2A1 (5.4)	SMOC2 (5.1)	GLT25D2 (4.3)	PRKG2 (3.8)	PLCD1 (3.7)	HAPLN3 (3.6)
GO:0003682	chromatin binding	1.05e-09	1.1487e-05	UBTF (3.9)	RPRD2 (3.8)	SMARCD1 (3.7)	KIAA1267 (3.4)	TLE3 (3.4)	BPTF (3.4)	REST (3.4)	TNRC18 (3.4)	ZNF687 (3.3)	STAG1 (3.2)
GO:0003705	RNA polymerase II distal enhancer sequence-specific DNA binding transcription factor activity	6.42e-08	0.000699395	GATA4 (4.6)	IHH (4.4)	C8orf49 (4.3)	HHIP (4.3)	FOXP1 (4.1)	BMP2 (3.7)	TBX2 (3.3)	TCF21 (3.2)	PTCH1 (3.2)	SPSB1 (3.2)
GO:0005667	transcription factor complex	1.57e-12	1.7215e-08	ZFP36L2 (3.6)	SIX4 (3.5)	FOXP1 (3.5)	SIX1 (3.4)	PROSER1 (3.2)	CNOT4 (3.2)	REST (3.0)	PRRX1 (3.0)	RBM15B (3.0)	RPRD2 (3.0)
GO:0008134	transcription factor binding	1.14e-09	1.24693e-05	FOXP1 (3.8)	TLE3 (3.6)	ZFP36L2 (3.5)	RPRD2 (3.5)	ZMIZ1 (3.5)	MTA2 (3.5)	GATA4 (3.5)	UBTF (3.4)	ZBTB7B (3.4)	NFATC1 (3.4)
GO:0009792	embryo development ending in birth or egg hatching	2.51e-09	2.74293e-05	ENSG00000233101 (6.6)	HOXB8 (6.1)	HOXB3 (6.0)	HOXB9 (5.8)	HOXD3 (5.7)	HOXB6 (5.7)	ENSG00000244649 (5.6)	HOXB5 (5.1)	HOXD8 (5.1)	ENSG00000226363 (4.7)
GO:0030278	regulation of ossification	2.29e-08	0.000249747	ENSG00000246422 (4.5)	ENSG00000231064 (3.8)	SFRP4 (3.4)	SMOC2 (3.3)	ENSG00000185294 (3.1)	ID4 (3.1)	FAM167A (3.0)	PLCD1 (3.0)	MIER3 (3.0)	SMOX (2.9)
GO:0032270	positive regulation of cellular protein metabolic process	2.9e-07	0.00315259	C15orf50 (4.2)	SMAD3 (3.3)	LINC00208 (3.2)	ENSG00000246422 (3.2)	RAB1B (3.1)	EFCAB5 (3.0)	ADAMTSL3 (2.8)	ENSG00000249700 (2.8)	ZNF560 (2.7)	KPNA3 (2.7)
GO:0033365	protein localization to organelle	1.22e-08	0.000133139	DDX50 (3.5)	TRIP11 (3.2)	KTN1 (3.0)	KIAA1279 (2.7)	PIP5K1A (2.6)	PCGF5 (2.5)	DLEU2 (2.5)	PKN2 (2.5)	TTLL5 (2.5)	COL8A1 (2.4)
GO:0034504	protein localization to nucleus	4.1e-09	4.47925e-05	DLEU2 (3.6)	CNOT4 (3.2)	PKN2 (3.2)	TMEM43 (3.0)	BCL6 (2.8)	FOXP1 (2.7)	UBQLN4 (2.7)	LINC00478 (2.7)	KPNA3 (2.7)	DIAPH1 (2.7)
GO:0040008	regulation of growth	8.8e-08	0.000957968	CSH2 (5.3)	ENSG00000246985 (5.2)	GH2 (5.1)	POMC (4.2)	FAM150B (3.9)	ESR1 (3.3)	KLHDC8B (3.0)	CRIM1 (2.9)	NEIL2 (2.9)	B4GALNT3 (2.9)
GO:0043009	chordate embryonic development	1.83e-09	2.00092e-05	ENSG00000233101 (6.6)	HOXB8 (6.2)	HOXB3 (6.0)	HOXB9 (5.8)	ENSG00000244649 (5.8)	HOXD3 (5.8)	HOXB6 (5.7)	HOXD8 (5.1)	HOXB5 (5.1)	ENSG00000226363 (4.8)
GO:0046332	SMAD binding	6.87e-09	7.50273e-05	MAP3K3 (3.4)	ID4 (3.4)	ZNF592 (3.3)	SOCS5 (3.3)	KLF6 (3.2)	GRK5 (3.1)	FBN1 (3.1)	PKN2 (3.1)	GJC1 (3.1)	C9orf64 (3.1)
GO:0048568	embryonic organ development	2.89e-07	0.0031423	ENSG00000233101 (8.2)	HOXB8 (6.9)	HOXB9 (6.6)	HOXB3 (6.5)	HOXB6 (6.1)	ENSG00000257574 (5.6)	HOXB5 (5.5)	ENSG00000244649 (5.3)	HOXD8 (5.3)	HOXD3 (5.2)
GO:0048705	skeletal system morphogenesis	1.44e-08	0.000157118	ENSG00000233101 (8.1)	ENSG00000175892 (8.0)	HOXD8 (7.8)	ENSG00000237380 (7.6)	HOXB3 (6.9)	HOXB8 (6.8)	HOXB9 (6.5)	HOXD3 (6.4)	HOXB6 (6.4)	HOXD4 (5.7)
GO:0050673	epithelial cell proliferation	6.18e-09	6.7498e-05	SFRP4 (3.9)	ADAMTS6 (3.8)	TEAD1 (3.7)	SMOC2 (3.5)	RNF180 (3.3)	HOXB8 (3.2)	SH3YL1 (3.2)	PCDHGB7 (3.1)	PCSK5 (3.0)	ANTXR1 (2.9)
GO:0050678	regulation of epithelial cell proliferation	8.04e-09	8.77888e-05	ADAMTS6 (3.8)	TEAD1 (3.8)	SFRP4 (3.7)	RNF180 (3.4)	PRTFDC1 (3.3)	SMOC2 (3.2)	HOXB8 (3.2)	PCSK5 (3.0)	SH3YL1 (2.9)	SNED1 (2.9)
GO:0051216	cartilage development	1.6e-10	1.75216e-06	ACAN (6.6)	CILP2 (6.3)	SMOC2 (5.5)	GDF5 (5.2)	COL2A1 (5.2)	COL9A3 (4.9)	COL11A1 (4.3)	DNM3OS (4.2)	MIR214 (4.0)	TGFB3 (3.7)
GO:0051247	positive regulation of protein metabolic process	5.4e-08	0.000588384	C15orf50 (4.3)	RAB1B (3.1)	SMAD3 (3.1)	EFCAB5 (3.0)	KPNA3 (2.7)	ENSG00000249700 (2.7)	LINC00208 (2.7)	UBE2Z (2.7)	ADAMTSL3 (2.6)	AIP (2.6)
GO:0060348	bone development	3.69e-08	0.000402284	CILP2 (5.6)	ACAN (4.9)	SMOC2 (4.8)	SFRP4 (4.7)	COL11A1 (4.6)	DNM3OS (3.8)	ENSG00000258583 (3.8)	COPZ2 (3.7)	MIR214 (3.7)	ADAMTS10 (3.6)
GO:0060349	bone morphogenesis	5.17e-09	5.64719e-05	CILP2 (6.3)	ACAN (5.3)	COL11A1 (4.5)	SMOC2 (4.0)	DNM3OS (4.0)	MIR214 (3.9)	ADAMTS10 (3.8)	SFRP4 (3.6)	COL9A3 (3.5)	GDF5 (3.4)
KEGG_CHRONIC_MYELOID_LEUKEMIA	KEGG_CHRONIC_MYELOID_LEUKEMIA	3.59e-07	0.00390161	FRS2 (4.4)	ENSG00000255737 (4.3)	METTL21B (4.3)	MARCH9 (4.2)	ADRBK1 (3.4)	TSFM (3.3)	SPSB1 (3.2)	MAP3K1 (3.2)	ZFP36L2 (3.2)	ARHGEF2 (3.1)
KEGG_PATHWAYS_IN_CANCER	KEGG_PATHWAYS_IN_CANCER	2.85e-11	3.12274e-07	GLI2 (4.3)	PTCH1 (3.9)	SMAD3 (3.7)	STRA6 (3.6)	IGFBP3 (3.3)	MAP3K1 (3.2)	KDM4B (3.1)	HHIP (3.0)	SEMA3F (3.0)	AVIL (3.0)
KEGG_PROSTATE_CANCER	KEGG_PROSTATE_CANCER	1.11e-11	1.21667e-07	FRS2 (3.7)	MIER3 (3.5)	NFIC (3.4)	SETD8 (3.2)	KDM2A (3.2)	MAP3K1 (3.2)	PBRM1 (3.2)	CDC42SE1 (3.1)	RAB1B (2.9)	RHOC (2.8)
KEGG_TGF_BETA_SIGNALING_PATHWAY	KEGG_TGF_BETA_SIGNALING_PATHWAY	1.52e-11	1.66592e-07	ID4 (5.9)	BMP6 (5.2)	BMP2 (4.7)	LTBP2 (4.6)	COL8A1 (4.0)	WWC2 (3.8)	CRIM1 (3.7)	PTCH1 (3.6)	VCAN (3.5)	CILP2 (3.4)
MP:0000060	delayed bone ossification	3.07e-12	3.36533e-08	FBN2 (4.9)	FGFR2 (4.7)	COL11A1 (4.4)	COL2A1 (4.2)	ACAN (4.2)	IGFBP3 (3.9)	CTSK (3.8)	ANTXR1 (3.7)	COL9A3 (3.6)	FAM198A (3.6)
MP:0000074	abnormal neurocranium morphology	2.35e-07	0.00255656	ACAN (5.7)	COL2A1 (4.8)	FGFR2 (4.8)	PRRX1 (4.3)	THBS3 (4.1)	GDF5 (4.0)	COL9A3 (4.0)	ANTXR1 (3.9)	CILP2 (3.8)	COL11A1 (3.5)
MP:0000088	short mandible	8.95e-10	9.7922e-06	COL2A1 (5.2)	PRRX1 (5.2)	ACAN (4.9)	FBN2 (4.9)	SIX4 (4.6)	SIX1 (4.5)	COL9A3 (4.4)	CILP2 (4.3)	FGFR2 (4.1)	BMP2 (4.1)
MP:0000097	short maxilla	8.56e-09	9.34581e-05	PRRX1 (5.2)	SIX4 (4.7)	COL2A1 (4.4)	ESR1 (4.0)	SOST (4.0)	CTSK (3.9)	ANTXR1 (3.8)	MIR214 (3.8)	SIX1 (3.7)	SNED1 (3.4)
MP:0000107	abnormal frontal bone morphology	1.44e-08	0.000157118	SIX4 (5.9)	COL2A1 (4.2)	PTCH1 (4.1)	SIX1 (4.1)	BMP2 (4.0)	FGFR2 (3.8)	PRRX1 (3.8)	C7orf58 (3.5)	FGF18 (3.4)	SMAD3 (3.4)
MP:0000137	abnormal vertebrae morphology	1.24e-09	1.35606e-05	HOXB9 (7.9)	HOXB8 (6.7)	HOXB3 (6.5)	HOXB5 (6.2)	ENSG00000233101 (5.9)	HOXB6 (5.8)	ANTXR1 (5.1)	HOXD8 (5.1)	COL11A1 (5.0)	FGFR2 (5.0)
MP:0000141	abnormal vertebral body morphology	7.29e-09	7.96068e-05	COL9A3 (6.3)	ACAN (5.7)	COL2A1 (5.7)	CILP2 (5.6)	COL11A1 (4.8)	ISLR (4.2)	EMILIN1 (3.9)	GDF5 (3.4)	THBS3 (3.4)	SIX1 (3.4)
MP:0000150	abnormal rib morphology	1.85e-08	0.00020178	HOXB9 (7.3)	HOXB5 (6.8)	HOXB3 (5.7)	COL2A1 (5.7)	SIX1 (5.6)	HOXB8 (5.2)	GDF5 (5.2)	FBN2 (5.0)	SIX4 (4.8)	HMGA2 (4.7)
MP:0000163	abnormal cartilage morphology	5.03e-10	5.50483e-06	ACAN (7.7)	CILP2 (6.9)	COL11A1 (6.9)	COL2A1 (6.2)	COL9A3 (5.8)	GDF5 (5.3)	FGFR2 (5.1)	BMP2 (4.6)	SIX1 (4.4)	LOXL2 (4.0)
MP:0000165	abnormal long bone hypertrophic chondrocyte zone	5.82e-08	0.000634089	ACAN (8.9)	COL11A1 (7.1)	COL2A1 (5.4)	FGFR2 (4.9)	IHH (4.9)	CILP2 (4.9)	COL9A3 (4.8)	SFRP4 (4.3)	BMP2 (4.1)	CTSK (4.0)
MP:0000166	abnormal chondrocyte morphology	8.6e-08	0.000936368	ACAN (9.5)	COL2A1 (8.9)	CILP2 (8.2)	COL11A1 (7.4)	COL9A3 (6.2)	SMOC2 (5.4)	FGFR2 (4.8)	SFRP4 (4.5)	ISLR (4.5)	PLCD1 (4.5)
MP:0000167	decreased chondrocyte cell number	1.61e-07	0.001752	PTCH1 (5.6)	FGFR2 (5.3)	TGFB2 (4.7)	C9orf3 (4.0)	HMGA2 (3.5)	SMAD3 (3.4)	PLCE1 (3.4)	FAM167A (3.2)	ENPP2 (3.1)	ID4 (3.1)
MP:0000266	abnormal heart morphology	1.16e-10	1.27043e-06	GATA4 (4.0)	VCAN (3.8)	TNNC1 (3.8)	PDE3A (3.5)	FBLN2 (3.3)	PPP1R3B (3.2)	LTBP2 (3.2)	BMP2 (3.1)	PTPN13 (3.1)	PLAG1 (3.1)
MP:0000351	increased cell proliferation	2.02e-09	2.20826e-05	FRS2 (3.7)	SERPINE2 (3.6)	FBN1 (3.5)	PRRX1 (3.5)	IGFBP3 (3.3)	LMNA (3.0)	CTSK (3.0)	EFEMP2 (2.9)	FBLN2 (2.8)	BRPF3 (2.7)
MP:0000352	decreased cell proliferation	2.42e-10	2.64966e-06	ATAD5 (3.8)	UHRF1 (3.8)	EZH2 (3.4)	PBRM1 (3.3)	REST (3.2)	FANCA (3.1)	KNTC1 (3.0)	STAG1 (3.0)	E2F7 (3.0)	H1FX (2.8)
MP:0000435	shortened head	3.69e-09	4.03169e-05	PRRX1 (5.5)	COL9A3 (5.2)	ACAN (5.0)	FBN2 (4.8)	C7orf58 (3.7)	SIX4 (3.6)	GDF5 (3.5)	SIX1 (3.5)	CILP2 (3.4)	PRKG2 (3.3)
MP:0000440	domed cranium	3.27e-11	3.58261e-07	ACAN (5.7)	FGFR2 (4.3)	TSPAN3 (3.8)	COL9A3 (3.7)	TGFB2 (3.5)	COL11A1 (3.3)	SERPINE2 (3.2)	PLCD1 (3.2)	GDF5 (3.1)	BMP2 (3.0)
MP:0000443	abnormal snout morphology	1.02e-08	0.000111353	FGFR2 (5.7)	COL9A3 (5.6)	COL2A1 (5.0)	GDF5 (4.4)	ACAN (4.1)	PLCD1 (3.8)	ID4 (3.8)	PTCH1 (3.7)	SIX1 (3.5)	SMAD3 (3.4)
MP:0000445	short snout	5.41e-10	5.92016e-06	COL2A1 (6.0)	ACAN (5.8)	FGFR2 (5.5)	COL9A3 (5.1)	PLCD1 (4.8)	PRRX1 (4.6)	FBN2 (4.6)	PTCH1 (4.3)	ENPP2 (4.1)	EMILIN1 (4.0)
MP:0000547	short limbs	1.9e-11	2.08221e-07	ACAN (6.2)	COL2A1 (5.7)	COL11A1 (5.7)	CILP2 (5.6)	BMP2 (5.1)	COL9A3 (4.6)	PLCD1 (4.5)	RFTN2 (4.5)	FGFR2 (4.4)	FBN2 (4.3)
MP:0000559	abnormal femur morphology	2e-09	2.1866e-05	COL11A1 (7.3)	ACAN (6.9)	COL2A1 (6.6)	CILP2 (6.3)	ANGPTL2 (5.2)	EFEMP2 (4.4)	COL9A3 (4.3)	TGFB3 (4.3)	CTSK (4.1)	LOXL2 (4.1)
MP:0001258	decreased body length	2.87e-07	0.00312084	IHH (3.9)	LEP (3.7)	COL9A3 (3.6)	BMP2 (3.4)	ENPP2 (3.4)	EFEMP1 (3.1)	PC (3.0)	NPR3 (3.0)	RFTN2 (2.9)	HOXB8 (2.9)
MP:0001286	abnormal eye development	3.59e-07	0.00390161	SIX1 (4.5)	SIX6 (4.2)	ID4 (4.1)	FBN2 (3.7)	PTCH1 (3.6)	CABP4 (3.6)	GNAT1 (3.4)	PTPN13 (3.3)	ROM1 (3.3)	CA14 (3.1)
MP:0001577	anemia	1.73e-08	0.000188708	GYPA (8.6)	SLC25A37 (6.9)	PKLR (4.2)	SMOX (3.5)	NFATC1 (3.0)	MFHAS1 (2.9)	CBFA2T3 (2.9)	GPR146 (2.9)	PIEZO1 (2.8)	CISH (2.7)
MP:0001614	abnormal blood vessel morphology	1.71e-08	0.000186544	PLXND1 (5.1)	ARAP3 (5.1)	CD248 (4.9)	SEMA3G (4.1)	ANGPTL2 (4.0)	IGFBP3 (3.8)	ADAMTS2 (3.8)	FBN1 (3.8)	C1orf54 (3.7)	PRRX1 (3.6)
MP:0001698	decreased embryo size	2.91e-10	3.18587e-06	GATA4 (3.9)	RYBP (3.5)	STAG1 (3.5)	REST (3.3)	PKN2 (3.2)	MAP3K3 (3.2)	GOSR1 (3.2)	DAG1 (3.1)	KIAA1267 (3.0)	NPEPPS (2.9)
MP:0001732	postnatal growth retardation	2.89e-07	0.0031423	ZMIZ1 (3.4)	ZFP36L2 (3.4)	PTCH1 (3.2)	NFIC (3.1)	ENPP2 (3.0)	CERS2 (2.9)	IGF2BP2 (2.9)	FGFR2 (2.8)	CLPS (2.7)	EMILIN1 (2.6)
MP:0001914	hemorrhage	3.15e-10	3.44831e-06	FBN1 (4.5)	CD248 (4.2)	SERPINH1 (4.2)	FBLN2 (4.2)	LTBP1 (4.1)	EMILIN1 (4.0)	GRK5 (4.0)	VCAN (4.0)	LOXL1 (3.6)	PLXND1 (3.5)
MP:0001954	respiratory distress	1.07e-07	0.0011647	HOXB3 (5.6)	HOXB5 (5.6)	COL2A1 (5.2)	HOXB6 (5.0)	FBN2 (4.1)	PCDHGC3 (3.9)	NPR3 (3.7)	FGFR2 (3.6)	HOXD3 (3.6)	COL9A3 (3.5)
MP:0002109	abnormal limb morphology	3.04e-07	0.00330418	COL2A1 (5.0)	PRRX1 (4.8)	FGFR2 (4.4)	BMP2 (3.9)	FBN2 (3.7)	SOST (3.5)	CD248 (3.3)	SMAD3 (3.3)	CILP2 (3.2)	SLC29A2 (3.1)
MP:0002113	abnormal skeleton development	2.64e-12	2.89423e-08	ACAN (5.7)	FGFR2 (5.0)	COL9A3 (4.9)	COL2A1 (4.7)	COL11A1 (4.7)	PCSK5 (4.1)	SMOC2 (4.0)	GDF5 (4.0)	CILP2 (3.7)	TGFB2 (3.7)
MP:0002114	abnormal axial skeleton morphology	5.08e-08	0.000553618	COL2A1 (4.9)	BMP2 (4.8)	ACAN (4.6)	PTCH1 (4.4)	FGFR2 (4.4)	FBN2 (4.2)	ID4 (4.0)	NFATC1 (3.8)	SIX1 (3.7)	HOXB9 (3.5)
MP:0002115	abnormal limb bone morphology	2.98e-07	0.00323926	ACAN (8.3)	COL2A1 (7.1)	SIX1 (6.3)	PRRX1 (5.6)	COL9A3 (5.6)	COL11A1 (5.3)	FGFR2 (5.0)	FBN2 (4.9)	SIX4 (4.5)	CILP2 (4.3)
MP:0002116	abnormal craniofacial bone morphology	1.03e-08	0.000112435	COL2A1 (7.2)	SIX4 (5.7)	ACAN (5.0)	CILP2 (4.9)	SIX1 (4.9)	COL9A3 (4.6)	FBN2 (4.6)	GDF5 (3.9)	GMDS (3.9)	COL11A1 (3.7)
MP:0002427	disproportionate dwarf	3.35e-08	0.000365251	ACAN (9.5)	CILP2 (8.8)	COL11A1 (7.9)	COL9A3 (7.1)	COL2A1 (6.9)	PLCD1 (4.8)	GLT25D2 (4.7)	SFRP4 (4.6)	FGFR2 (4.5)	THBS3 (4.5)
MP:0003055	abnormal long bone epiphyseal plate morphology	3.86e-10	4.22477e-06	ACAN (9.7)	CILP2 (6.9)	COL9A3 (6.6)	COL2A1 (5.5)	COL11A1 (5.4)	SMOC2 (5.2)	PLCD1 (5.1)	ANGPTL2 (4.7)	GDF5 (4.7)	IHH (4.6)
MP:0003229	abnormal vitelline vasculature morphology	6.57e-08	0.00071567	ARAP3 (6.3)	PLXND1 (4.9)	HYAL2 (4.4)	IGFBP3 (3.8)	TMCC1 (3.6)	HIGD1B (3.4)	EFNA1 (3.2)	NPR3 (3.2)	SEMA3F (3.2)	RHOC (3.1)
MP:0003408	increased width of hypertrophic chondrocyte zone	1.29e-08	0.000140765	COL11A1 (6.2)	CILP2 (6.1)	ANGPTL2 (6.0)	CTSK (5.2)	ACAN (5.1)	HTRA1 (5.1)	TGFB3 (4.5)	SFRP4 (4.4)	SPSB1 (4.3)	FGFR2 (4.2)
MP:0003419	delayed endochondral bone ossification	2.26e-13	2.47877e-09	ACAN (5.5)	COL2A1 (5.2)	FGFR2 (4.9)	GDF5 (4.5)	SMOC2 (4.2)	FBN2 (4.1)	PLCE1 (4.0)	ADAMTSL3 (3.9)	SIX1 (3.9)	PRRX1 (3.9)
MP:0003560	osteoarthritis	2.5e-09	2.73225e-05	CILP2 (10.9)	ACAN (10.2)	COL11A1 (8.1)	COL2A1 (8.0)	LTBP2 (7.3)	COL9A3 (6.8)	ISLR (6.5)	MFGE8 (5.8)	COL8A1 (5.7)	TGFB3 (5.7)
MP:0003662	abnormal long bone epiphyseal plate proliferative zone	9.31e-13	1.02093e-08	ACAN (8.0)	CILP2 (7.9)	COL11A1 (7.1)	SFRP4 (6.2)	SMOC2 (5.6)	C7orf10 (5.2)	COPZ2 (5.1)	HTRA1 (4.9)	COL9A3 (4.8)	TGFB3 (4.7)
MP:0003723	abnormal long bone morphology	1.05e-08	0.000114608	COL2A1 (6.4)	ACAN (6.2)	COL11A1 (6.0)	CTSK (5.5)	FBN2 (4.9)	LOXL2 (4.7)	COL9A3 (4.6)	EMILIN1 (4.6)	SERPINF1 (4.5)	FGFR2 (4.4)
MP:0004200	decreased fetal size	3.67e-07	0.00398745	PTCH1 (4.4)	FBN2 (4.2)	SMAD3 (3.6)	FGFR2 (3.3)	TEAD1 (3.3)	NPR3 (3.2)	BMP2 (3.1)	SERPINH1 (3.1)	FGF18 (3.1)	GDF5 (3.0)
MP:0004355	short radius	3.65e-07	0.00396609	FBN2 (5.6)	SIX1 (5.1)	BNC2 (4.9)	SIX4 (4.8)	COL11A1 (4.4)	COL9A3 (3.9)	HOXD8 (3.9)	ENSG00000175892 (3.8)	PRRX1 (3.8)	GDF5 (3.7)
MP:0004359	short ulna	1.95e-07	0.0021216	FBN2 (5.7)	SIX1 (4.8)	COL9A3 (4.6)	BNC2 (4.5)	COL11A1 (4.5)	GDF5 (4.4)	ACAN (4.3)	SIX4 (4.1)	PLCD1 (4.0)	FGFR2 (3.9)
MP:0004462	small basisphenoid bone	2.35e-09	2.56878e-05	COL2A1 (5.4)	SNED1 (4.9)	SIX1 (4.9)	ENSG00000248890 (4.2)	ACAN (4.1)	GMDS (4.0)	HOXB9 (4.0)	SIX4 (4.0)	ADAMTSL3 (4.0)	NFATC1 (4.0)
MP:0004686	decreased length of long bones	5.2e-11	5.6966e-07	ACAN (7.9)	COL9A3 (6.0)	COL2A1 (6.0)	CILP2 (5.4)	COL11A1 (5.0)	CTSK (4.9)	PLCD1 (4.8)	FGFR2 (4.6)	MFGE8 (4.0)	IHH (4.0)
MP:0004810	decreased hematopoietic stem cell number	2.7e-08	0.000294408	ZFP36L2 (3.9)	CBFA2T3 (3.7)	ASH1L (3.3)	MIER3 (3.1)	REST (3.1)	SOCS2 (3.1)	MFHAS1 (3.0)	EFNA1 (2.9)	ARHGEF2 (2.9)	FGF18 (2.9)
MP:0005076	abnormal cell differentiation	8.68e-08	0.000944992	BCL6 (4.4)	AHNAK (4.2)	SMAD3 (3.4)	TSFM (3.4)	NCOA6 (3.2)	PTPN13 (3.1)	ZFP36L2 (3.0)	RYK (3.0)	OS9 (2.9)	KDM4B (2.9)
MP:0005104	abnormal tarsal bone morphology	2.36e-07	0.00256721	SIX1 (5.3)	GDF5 (3.9)	ZCCHC24 (3.5)	PDE5A (3.5)	GLT25D2 (3.4)	GMDS (3.4)	PRRX1 (3.3)	SNED1 (3.3)	AHRR (3.3)	TTLL6 (3.2)
MP:0005105	abnormal middle ear ossicle morphology	1.23e-07	0.00133861	FGFR2 (5.6)	COL2A1 (5.5)	SIX1 (5.1)	PRRX1 (4.6)	ACAN (4.5)	HMGA2 (4.3)	FBN2 (4.2)	IGFBP3 (4.1)	DNM3OS (4.1)	FGF18 (4.1)
MP:0005508	abnormal skeleton morphology	6.22e-13	6.82147e-09	ACAN (6.6)	FGFR2 (5.7)	ANTXR1 (4.4)	COL9A3 (4.4)	ENPP2 (4.3)	COL11A1 (4.1)	COL2A1 (4.0)	ANGPTL2 (4.0)	CILP2 (4.0)	PTCH1 (3.7)
MP:0006395	abnormal epiphyseal plate morphology	2.54e-11	2.78333e-07	ACAN (7.5)	FGFR2 (5.6)	CILP2 (5.0)	COL9A3 (4.9)	PLCD1 (4.6)	COL2A1 (4.6)	ISLR (4.2)	CTSK (4.1)	ANTXR1 (3.9)	BNC2 (3.8)
MP:0008208	decreased pro-B cell number	2.44e-07	0.00265374	AFF1 (4.4)	SOCS2 (3.9)	CD79B (3.8)	ZFP36L2 (3.5)	BLNK (3.4)	CD19 (3.2)	MIER3 (3.1)	MAP3K1 (2.9)	RBM15B (2.9)	RABEP2 (2.8)
MP:0008271	abnormal bone ossification	6.9e-08	0.00075141	ACAN (6.8)	COL2A1 (5.9)	COL9A3 (5.2)	COL11A1 (4.8)	FAM46A (4.2)	FBN2 (4.2)	TGFB2 (4.0)	SIX1 (3.8)	SMOC2 (3.8)	PRRX1 (3.7)
MP:0008395	abnormal osteoblast differentiation	5.32e-08	0.00057972	PRRX1 (5.0)	CD248 (5.0)	IGFBP3 (4.1)	CTSK (3.7)	SMOC2 (3.5)	GDF5 (3.5)	FGFR2 (3.3)	ACAN (3.3)	TEAD3 (3.2)	SIX1 (3.2)
MP:0009703	decreased birth body size	1.62e-09	1.77147e-05	ANKRD11 (4.5)	SSBP3 (4.0)	REST (3.8)	BPTF (3.5)	CDC42BPA (3.3)	NCOA1 (3.1)	MAP2K5 (3.0)	FBN2 (3.0)	GABPB2 (2.9)	NSD1 (2.8)
MP:0010029	abnormal basicranium morphology	8.52e-08	0.000927743	ACAN (10.2)	COL2A1 (8.4)	COL9A3 (7.3)	CILP2 (6.5)	FGFR2 (6.3)	GDF5 (6.1)	PLCD1 (5.7)	COL11A1 (5.7)	THBS3 (4.9)	PTCH1 (4.7)
MP:0010103	small thoracic cage	3.14e-09	3.43108e-05	ACAN (7.2)	COL9A3 (7.0)	FGFR2 (5.0)	COL2A1 (4.4)	COL11A1 (4.1)	TGFB2 (4.0)	GDF5 (3.9)	ID4 (3.8)	CILP2 (3.8)	HORMAD1 (3.7)
MP:0011098	complete embryonic lethality during organogenesis	2.43e-09	2.65599e-05	GATA4 (4.2)	ARAP3 (4.1)	REST (4.0)	PLXND1 (3.6)	ZNF592 (3.2)	MAP3K3 (3.2)	NCOA6 (3.2)	WWC2 (3.1)	BMP2 (3.1)	PKN2 (3.0)
MP:0011101	partial prenatal lethality	4.83e-09	5.27629e-05	PLXND1 (3.7)	KIAA1267 (3.3)	SERPINH1 (3.3)	IGFBP3 (3.2)	DAG1 (3.0)	GJC1 (2.9)	REST (2.9)	BPTF (2.7)	CERS2 (2.6)	SMAD3 (2.6)
MP:0011109	partial lethality throughout fetal growth and development	6.81e-10	7.4515e-06	PIEZO1 (3.7)	SEMA3F (3.6)	CTDSPL (3.4)	CD248 (3.4)	FBN1 (3.2)	FGFR2 (3.2)	ZMIZ1 (3.2)	DAG1 (3.2)	SERPINH1 (3.1)	NSD1 (3.0)
